# Supplementary material for: Robust and efficient parameter estimation in dynamic models of biological systems
Source: BMC Syst Biol. 2015 Oct 29;9:74. doi: 10.1186/s12918-015-0219-2 (PMC4625902; doi:10.1186/s12918-015-0219-2)
Supplement: Additional file 3 — Numerical data. This file is a spreadsheet containing the numerical data used for the models calibration and cross-validation. (ODS 891 kb) [file 12918_2015_219_MOESM3_ESM.ods]

## Sheet: BBG
Biomass Growth model (BBG)
Rodriguez-Fernandez, M., Kucherenko, S., Pantelides, C., Shah, N.: Optimal experimental design based on
global sensitivity analysis. In: 17th European Symposium on Computer Aided Process Engineering, pp. 1-7
1 Model related data:
1.1 States:
cb
cs
1.2 Parameters:
mumax	0,4
ks	5
kd	0,05
yield	0,5
1.3 Stimuli:
1.4 Dynamic equations:
dcb=((mumax*cs*cb)/(ks+cs))-kd*cb
dcs= -((mumax*cs*cb)/(ks+cs))/yield
2 Parameter estimation related data:
2.1 Estimated parameters
Par. id	UB	LB
mumax	100	1,00E-05
ks	100	1,00E-05
kd	100	1,00E-05
yield	100	1,00E-05
2.2 NL optimization algorithm, limitations
Global algorithm:	eSS
Local algorithm:	nl2sol
Max. CPU time:	60 (sec)
Max. # of function evaluations:	10000
Observation equations (exp:1):
obsB=cb
obsS=cs
Initial condition (exp:1):
cb(t0)	2
cs(t0)	30
3. Calibration data:
Measured data (exp:1):
Time	obsB	obsS
2	3,78	2,58E+01
4	5,388	1,94E+01
6	10,7	1,05E+01
8	13,97	1,13E+00
10	12,04	0,5568
12	13,08	0,03015
Standard deviation of the data point(exp:1):
Time	obsB	obsS
2	0,6145	2,679
4	0,8	2,062
6	1,145	1,142
8	1,448	0,5151
10	1,38	0,5
12	1,267	0,5
4. Further calibration data for the bias-variance study
--- Replicate 2 ---
Measured data (exp:1):
Time	obsB	obsS
2	3,083	24,13
4	7,104	22,24
6	11,76	9,435
8	13,76	1,224
10	13,8	0,7797
12	12,71	0,129
Standard deviation of the data point(exp:1):
Time	obsB	obsS
2	0,6145	2,679
4	0,8	2,062
6	1,145	1,142
8	1,448	0,5151
10	1,38	0,5
12	1,267	0,5
--- End of replicate 2 ---
--- Replicate 3 ---
Measured data (exp:1):
Time	obsB	obsS
2	2,697	28,24
4	5,813	21,01
6	10,18	10,86
8	12,52	0,3839
10	13,09	0,2372
12	12,43	0,4482
Standard deviation of the data point(exp:1):
Time	obsB	obsS
2	0,6145	2,679
4	0,8	2,062
6	1,145	1,142
8	1,448	0,5151
10	1,38	0,5
12	1,267	0,5
--- End of replicate 3 ---
--- Replicate 4 ---
Measured data (exp:1):
Time	obsB	obsS
2	3,898	27,45
4	5,877	20,3
6	10,2	9,115
8	14,56	0,7969
10	14,13	0,564
12	10,65	0,06535
Standard deviation of the data point(exp:1):
Time	obsB	obsS
2	0,6145	2,679
4	0,8	2,062
6	1,145	1,142
8	1,448	0,5151
10	1,38	0,5
12	1,267	0,5
--- End of replicate 4 ---
--- Replicate 5 ---
Measured data (exp:1):
Time	obsB	obsS
2	4,314	22,64
4	6,205	19,74
6	10,22	8,52
8	13,77	0,5423
10	12,29	0,7575
12	9,374	0,02835
Standard deviation of the data point(exp:1):
Time	obsB	obsS
2	0,6145	2,679
4	0,8	2,062
6	1,145	1,142
8	1,448	0,5151
10	1,38	0,5
12	1,267	0,5
--- End of replicate 5 ---
--- Replicate 6 ---
Measured data (exp:1):
Time	obsB	obsS
2	3,165	22,42
4	7,154	20,53
6	9,724	10,08
8	12,48	1,872
10	13,76	0,592
12	11,31	0,3416
Standard deviation of the data point(exp:1):
Time	obsB	obsS
2	0,6145	2,679
4	0,8	2,062
6	1,145	1,142
8	1,448	0,5151
10	1,38	0,5
12	1,267	0,5
--- End of replicate 6 ---
--- Replicate 7 ---
Measured data (exp:1):
Time	obsB	obsS
2	3,256	26,37
4	5,78	19,52
6	10,67	10,52
8	13,11	0,6319
10	12,24	0,2561
12	10,54	0,4514
Standard deviation of the data point(exp:1):
Time	obsB	obsS
2	0,6145	2,679
4	0,8	2,062
6	1,145	1,142
8	1,448	0,5151
10	1,38	0,5
12	1,267	0,5
--- End of replicate 7 ---
--- Replicate 8 ---
Measured data (exp:1):
Time	obsB	obsS
2	3,272	28,81
4	6,27	19,41
6	11,1	9,217
8	12,21	2,332
10	12,89	0,6534
12	10,87	0,5108
Standard deviation of the data point(exp:1):
Time	obsB	obsS
2	0,6145	2,679
4	0,8	2,062
6	1,145	1,142
8	1,448	0,5151
10	1,38	0,5
12	1,267	0,5
--- End of replicate 8 ---
--- Replicate 9 ---
Measured data (exp:1):
Time	obsB	obsS
2	4,975	24,7
4	5,8	14,35
6	11,88	8,76
8	12,6	1,599
10	13	0,1389
12	10,26	0,6187
Standard deviation of the data point(exp:1):
Time	obsB	obsS
2	0,6145	2,679
4	0,8	2,062
6	1,145	1,142
8	1,448	0,5151
10	1,38	0,5
12	1,267	0,5
--- End of replicate 9 ---
--- Replicate 10 ---
Measured data (exp:1):
Time	obsB	obsS
2	4,587	32,68
4	5,16	20,93
6	11,24	10,5
8	12,29	1,684
10	12,36	0,01719
12	10,64	0,445
Standard deviation of the data point(exp:1):
Time	obsB	obsS
2	0,6145	2,679
4	0,8	2,062
6	1,145	1,142
8	1,448	0,5151
10	1,38	0,5
12	1,267	0,5
--- End of replicate 10 ---
Experimental conditions and data for model cross-validation
Cross-validation scenario: 1
Stimuli:
Observation equations (exp:1):
obsB=cb
obsS=cs
Initial condition (exp:1):
cb(t0)	15,16
cs(t0)	33,34
Measurement data:
Measured data in exp:1:
Time	obsB	obsS
3,333	27,93	0,9165
6,667	20,3	0,2303
10	19,87	0,3722
13,33	16,19	0,4276
16,67	13,28	0,8585
20	13,73	0,6013
Standard deviation of the data point (exp:1):
Time	obsB	obsS
3,333	2,835	0,5001
6,667	2,419	0,5
10	2,065	0,5
13,33	1,768	0,5
16,67	1,52	0,5
20	1,314	0,5
Cross-validation scenario: 2
Stimuli:
Observation equations (exp:1):
obsB=cb
obsS=cs
Initial condition (exp:1):
cb(t0)	13,21
cs(t0)	74,74
Measurement data:
Measured data in exp:1:
Time	obsB	obsS
3,333	34,43	19,26
6,667	45,38	0,5364
10	28,43	0,3572
13,33	29,82	0,3961
16,67	28,28	0,2589
20	22,22	0,3108
Standard deviation of the data point (exp:1):
Time	obsB	obsS
3,333	3,75	1,965
6,667	4	0,5
10	3,397	0,5
13,33	2,888	0,5
16,67	2,459	0,5
20	2,098	0,5
Cross-validation scenario: 3
Stimuli:
Observation equations (exp:1):
obsB=cb
obsS=cs
Initial condition (exp:1):
cb(t0)	7,341
cs(t0)	120,8
Measurement data:
Measured data in exp:1:
Time	obsB	obsS
3,333	22,21	78,64
6,667	53,81	2,64
10	51,1	0,1714
13,33	37,58	0,2983
16,67	33,7	0,264
20	26,99	0,4081
Standard deviation of the data point (exp:1):
Time	obsB	obsS
3,333	2,275	8,674
6,667	5,831	0,5306
10	5,018	0,5
13,33	4,256	0,5
16,67	3,612	0,5
20	3,069	0,5
Cross-validation scenario: 4
Stimuli:
Observation equations (exp:1):
obsB=cb
obsS=cs
Initial condition (exp:1):
cb(t0)	2,279
cs(t0)	91,1
Measurement data:
Measured data in exp:1:
Time	obsB	obsS
3,333	6,734	77,3
6,667	18,71	48,01
10	38,92	0,1234
13,33	35,74	0,3721
16,67	34,53	0,5925
20	18,88	0,01915
Standard deviation of the data point (exp:1):
Time	obsB	obsS
3,333	0,8446	8,082
6,667	2,054	5,059
10	4,004	0,5
13,33	3,402	0,5
16,67	2,892	0,5
20	2,462	0,5
Cross-validation scenario: 5
Stimuli:
Observation equations (exp:1):
obsB=cb
obsS=cs
Initial condition (exp:1):
cb(t0)	7,949
cs(t0)	111,5
Measurement data:
Measured data in exp:1:
Time	obsB	obsS
3,333	21,06	53,5
6,667	52,57	0,3416
10	34,86	0,626
13,33	41,27	0,2351
16,67	29,36	0,4495
20	33,4	0,3373
Standard deviation of the data point (exp:1):
Time	obsB	obsS
3,333	2,44	7,496
6,667	5,469	0,5001
10	4,64	0,5
13,33	3,937	0,5
16,67	3,343	0,5
20	2,843	0,5
Cross-validation scenario: 6
Stimuli:
Observation equations (exp:1):
obsB=cb
obsS=cs
Initial condition (exp:1):
cb(t0)	6,743
cs(t0)	68,5
Measurement data:
Measured data in exp:1:
Time	obsB	obsS
3,333	20,32	44,01
6,667	32,36	0,4972
10	32,22	0,557
13,33	30,12	0,7852
16,67	20,3	0,4549
20	17,14	0,02135
Standard deviation of the data point (exp:1):
Time	obsB	obsS
3,333	2,001	3,954
6,667	3,443	0,5
10	2,927	0,5
13,33	2,492	0,5
16,67	2,126	0,5
20	1,82	0,5
Cross-validation scenario: 7
Stimuli:
Observation equations (exp:1):
obsB=cb
obsS=cs
Initial condition (exp:1):
cb(t0)	2,107
cs(t0)	30,32
Measurement data:
Measured data in exp:1:
Time	obsB	obsS
3,333	5,29	25
6,667	10,14	6,279
10	13,26	0,7755
13,33	10,84	0,1572
16,67	9,441	0,5921
20	8,343	0,8402
Standard deviation of the data point (exp:1):
Time	obsB	obsS
3,333	0,7423	2,293
6,667	1,325	0,7744
10	1,391	0,5
13,33	1,208	0,5
16,67	1,057	0,5
20	0,9332	0,5
Cross-validation scenario: 8
Stimuli:
Observation equations (exp:1):
obsB=cb
obsS=cs
Initial condition (exp:1):
cb(t0)	7,46
cs(t0)	133,9
Measurement data:
Measured data in exp:1:
Time	obsB	obsS
3,333	22,65	97,12
6,667	58,34	4,521
10	57,51	0,4911
13,33	45,07	0,4622
16,67	35,63	0,1447
20	33,54	0,03214
Standard deviation of the data point (exp:1):
Time	obsB	obsS
3,333	2,324	9,899
6,667	6,29	0,7323
10	5,558	0,5
13,33	4,712	0,5
16,67	3,998	0,5
20	3,395	0,5
Cross-validation scenario: 9
Stimuli:
Observation equations (exp:1):
obsB=cb
obsS=cs
Initial condition (exp:1):
cb(t0)	18,19
cs(t0)	10,26
Measurement data:
Measured data in exp:1:
Time	obsB	obsS
3,333	23,39	0,8815
6,667	15,74	0,782
10	13,25	0,1336
13,33	11,84	0,2183
16,67	10,52	0,3837
20	9,716	0,4763
Standard deviation of the data point (exp:1):
Time	obsB	obsS
3,333	2,05	0,5
6,667	1,756	0,5
10	1,51	0,5
13,33	1,305	0,5
16,67	1,137	0,5
20	0,9983	0,5
Cross-validation scenario: 10
Stimuli:
Observation equations (exp:1):
obsB=cb
obsS=cs
Initial condition (exp:1):
cb(t0)	7,382
cs(t0)	69,27
Measurement data:
Measured data in exp:1:
Time	obsB	obsS
3,333	24,57	45,48
6,667	25,52	0,3646
10	24,73	0,4166
13,33	30,3	0,3646
16,67	16,71	0,5572
20	14,11	0,4824
Standard deviation of the data point (exp:1):
Time	obsB	obsS
3,333	2,177	3,76
6,667	3,498	0,5
10	2,973	0,5
13,33	2,531	0,5
16,67	2,159	0,5
20	1,847	0,5
>>

## Sheet: FHN
FitzHugh-Nagamo model (FHN)
references:
FitzHugh, R.: Impulses and physiological states in theoretical models of nerve membrane. Biophysical journal 1(6), 445–466 (1961)
Nagumo, J., Arimoto, S., Yoshizawa, S.: An active pulse transmission line simulating nerve axon. Proceedings of the IRE 50(10), 2061–2070 (1962)
1 Model related data:
1.1 States:
Voltage
R
1.2 Parameters:
a	0,2
b	0,2
g	3
1.3 Stimuli:
1.4 Dynamic equations:
dVoltage = g*(Voltage-Voltage^3/3 + R)
dR = -1/g*(Voltage-a+b*R)
2 Parameter estimation related data:
2.1 Estimated parameters
Par. id	UB	LB
a	100000	1,00E-05
b	100000	1,00E-05
g	100000	1,00E-05
2.2 NL optimization algorithm, limitations
Global algorithm:	eSS
Local algorithm:	nl2sol
Max. CPU time:	120 (sec)
Max. # of function evaluations:	10000
Observation equations (exp:1):
Vobs=Voltage
Initial condition (exp:1):
Voltage(t0)	-1
R (t0)	1
3. Calibration data:
Measured data (exp:1):
Time	Vobs
1	1,448
4,8	1,007
8,6	-1,302
12,4	1,626
16,2	-1,393
20	1,889
Standard deviation of the data point(exp:1):
Time	Vobs
1	0,209
4,8	0,1445
8,6	0,1587
12,4	0,1851
16,2	0,2025
20	0,2144
4. Further calibration data for the bias-variance study
--- Replicate 2 ---
Measured data (exp:1):
Time	Vobs
1	1,993
4,8	0,9851
8,6	-1,237
12,4	1,745
16,2	-1,641
20	1,857
Standard deviation of the data point(exp:1):
Time	Vobs
1	0,209
4,8	0,1445
8,6	0,1587
12,4	0,1851
16,2	0,2025
20	0,2144
--- End of replicate 2 ---
--- Replicate 3 ---
Measured data (exp:1):
Time	Vobs
1	2,055
4,8	0,8682
8,6	-1,467
12,4	1,666
16,2	-1,904
20	2,207
Standard deviation of the data point(exp:1):
Time	Vobs
1	0,209
4,8	0,1445
8,6	0,1587
12,4	0,1851
16,2	0,2025
20	0,2144
--- End of replicate 3 ---
--- Replicate 4 ---
Measured data (exp:1):
Time	Vobs
1	2,344
4,8	1,004
8,6	-1,271
12,4	1,679
16,2	-1,352
20	2,255
Standard deviation of the data point(exp:1):
Time	Vobs
1	0,209
4,8	0,1445
8,6	0,1587
12,4	0,1851
16,2	0,2025
20	0,2144
--- End of replicate 4 ---
--- Replicate 5 ---
Measured data (exp:1):
Time	Vobs
1	1,645
4,8	0,8106
8,6	-1,125
12,4	1,325
16,2	-1,906
20	1,977
Standard deviation of the data point(exp:1):
Time	Vobs
1	0,209
4,8	0,1445
8,6	0,1587
12,4	0,1851
16,2	0,2025
20	0,2144
--- End of replicate 5 ---
--- Replicate 6 ---
Measured data (exp:1):
Time	Vobs
1	1,811
4,8	0,9768
8,6	-1,564
12,4	1,673
16,2	-1,573
20	1,664
Standard deviation of the data point(exp:1):
Time	Vobs
1	0,209
4,8	0,1445
8,6	0,1587
12,4	0,1851
16,2	0,2025
20	0,2144
--- End of replicate 6 ---
--- Replicate 7 ---
Measured data (exp:1):
Time	Vobs
1	1,934
4,8	0,908
8,6	-1,072
12,4	1,613
16,2	-1,77
20	2,068
Standard deviation of the data point(exp:1):
Time	Vobs
1	0,209
4,8	0,1445
8,6	0,1587
12,4	0,1851
16,2	0,2025
20	0,2144
--- End of replicate 7 ---
--- Replicate 8 ---
Measured data (exp:1):
Time	Vobs
1	1,97
4,8	1,292
8,6	-1,459
12,4	1,677
16,2	-1,77
20	1,845
Standard deviation of the data point(exp:1):
Time	Vobs
1	0,209
4,8	0,1445
8,6	0,1587
12,4	0,1851
16,2	0,2025
20	0,2144
--- End of replicate 8 ---
--- Replicate 9 ---
Measured data (exp:1):
Time	Vobs
1	1,561
4,8	1,013
8,6	-1,585
12,4	1,861
16,2	-1,591
20	1,943
Standard deviation of the data point(exp:1):
Time	Vobs
1	0,209
4,8	0,1445
8,6	0,1587
12,4	0,1851
16,2	0,2025
20	0,2144
--- End of replicate 9 ---
--- Replicate 10 ---
Measured data (exp:1):
Time	Vobs
1	1,565
4,8	1,044
8,6	-1,256
12,4	1,694
16,2	-1,885
20	2,062
Standard deviation of the data point(exp:1):
Time	Vobs
1	0,209
4,8	0,1445
8,6	0,1587
12,4	0,1851
16,2	0,2025
20	0,2144
--- End of replicate 10 ---
Experimental conditions and data for model cross-validation
Cross-validation scenario: 1
Stimuli:
Observation equations (exp:1):
Vobs=Voltage
Initial condition (exp:1):
Voltage(t0)	-7,485
R (t0)	0,1792
Measurement data:
Measured data in exp:1:
Time	Vobs
1	-1,067
7,8	-2,069
14,6	1,171
21,4	1,72
28,2	-1,162
35	-2,067
Standard deviation of the data point (exp:1):
Time	Vobs
1	0,1596
7,8	0,2194
14,6	0,1629
21,4	0,2137
28,2	0,1451
35	0,2149
Cross-validation scenario: 2
Stimuli:
Observation equations (exp:1):
Vobs=Voltage
Initial condition (exp:1):
Voltage(t0)	-8,742
R (t0)	2,369
Measurement data:
Measured data in exp:1:
Time	Vobs
1	1,99
7,8	-1,788
14,6	1,318
21,4	1,903
28,2	-1,08
35	-2,287
Standard deviation of the data point (exp:1):
Time	Vobs
1	0,2599
7,8	0,2179
14,6	0,1667
21,4	0,2162
28,2	0,1514
35	0,2175
Cross-validation scenario: 3
Stimuli:
Observation equations (exp:1):
Vobs=Voltage
Initial condition (exp:1):
Voltage(t0)	-0,9215
R (t0)	4,32
Measurement data:
Measured data in exp:1:
Time	Vobs
1	2,549
7,8	0,8188
14,6	1,771
21,4	0,1756
28,2	-1,747
35	0,5169
Standard deviation of the data point (exp:1):
Time	Vobs
1	0,2818
7,8	0,1352
14,6	0,1983
21,4	0,1007
28,2	0,1961
35	0,1201
Cross-validation scenario: 4
Stimuli:
Observation equations (exp:1):
Vobs=Voltage
Initial condition (exp:1):
Voltage(t0)	0,628
R (t0)	-1,518
Measurement data:
Measured data in exp:1:
Time	Vobs
1	-2,122
7,8	1,528
14,6	2,047
21,4	-1,561
28,2	-1,748
35	1,003
Standard deviation of the data point (exp:1):
Time	Vobs
1	0,2332
7,8	0,1775
14,6	0,2236
21,4	0,1681
28,2	0,2087
35	0,1701
Cross-validation scenario: 5
Stimuli:
Observation equations (exp:1):
Vobs=Voltage
Initial condition (exp:1):
Voltage(t0)	6,613
R (t0)	-2,338
Measurement data:
Measured data in exp:1:
Time	Vobs
1	-2,111
7,8	1,72
14,6	-0,4751
21,4	-1,855
28,2	0,908
35	1,582
Standard deviation of the data point (exp:1):
Time	Vobs
1	0,2569
7,8	0,2042
14,6	0,1147
21,4	0,2035
28,2	0,1353
35	0,1983
Cross-validation scenario: 6
Stimuli:
Observation equations (exp:1):
Vobs=Voltage
Initial condition (exp:1):
Voltage(t0)	-5,492
R (t0)	1,583
Measurement data:
Measured data in exp:1:
Time	Vobs
1	2,333
7,8	-1,739
14,6	0,9963
21,4	2,045
28,2	-0,7562
35	-1,996
Standard deviation of the data point (exp:1):
Time	Vobs
1	0,2377
7,8	0,2101
14,6	0,1466
21,4	0,2039
28,2	0,1135
35	0,2031
Cross-validation scenario: 7
Stimuli:
Observation equations (exp:1):
Vobs=Voltage
Initial condition (exp:1):
Voltage(t0)	2,389
R (t0)	-0,2913
Measurement data:
Measured data in exp:1:
Time	Vobs
1	1,639
7,8	1,722
14,6	-0,9076
21,4	-1,814
28,2	1,106
35	1,597
Standard deviation of the data point (exp:1):
Time	Vobs
1	0,1632
7,8	0,2131
14,6	0,1435
21,4	0,2142
28,2	0,1529
35	0,2075
Cross-validation scenario: 8
Stimuli:
Observation equations (exp:1):
Vobs=Voltage
Initial condition (exp:1):
Voltage(t0)	9,91
R (t0)	-8,31
Measurement data:
Measured data in exp:1:
Time	Vobs
1	-2,922
7,8	-1,461
14,6	0,3822
21,4	1,82
28,2	1,791
35	-1,48
Standard deviation of the data point (exp:1):
Time	Vobs
1	0,3284
7,8	0,1922
14,6	0,1115
21,4	0,189
28,2	0,2098
35	0,184
Cross-validation scenario: 9
Stimuli:
Observation equations (exp:1):
Vobs=Voltage
Initial condition (exp:1):
Voltage(t0)	-5,937
R (t0)	9,892
Measurement data:
Measured data in exp:1:
Time	Vobs
1	3,884
7,8	1,878
14,6	-1,792
21,4	-0,2248
28,2	1,42
35	1,847
Standard deviation of the data point (exp:1):
Time	Vobs
1	0,3438
7,8	0,2324
14,6	0,1835
21,4	0,1014
28,2	0,182
35	0,2258
Cross-validation scenario: 10
Stimuli:
Observation equations (exp:1):
Vobs=Voltage
Initial condition (exp:1):
Voltage(t0)	-2,822
R (t0)	3,184
Measurement data:
Measured data in exp:1:
Time	Vobs
1	3,139
7,8	-0,3239
14,6	1,557
21,4	2,273
28,2	-1,431
35	-1,215
Standard deviation of the data point (exp:1):
Time	Vobs
1	0,2695
7,8	0,104
14,6	0,1812
21,4	0,2255
28,2	0,1733
35	0,1775
>>

## Sheet: MAPK
Kholodenko's MAPK Pathway model (MAPK)
reference:
Kholodenko, B.N.: Negative feedback and ultrasensitivity can bring about oscillations in the mitogen-activated
protein kinase cascades. European Journal of Biochemistry 267(6), 1583–1588 (2000)
1 Model related data:
1.1 States:
x1
x2
x3
x4
x5
x6
x7
x8
1.2 Parameters:
J0_V1	2,5
J0_Ki	9
J0_n	1
J0_K1	10
J1_V2	0,25
J1_KK2	8
J2_k3	0,025
J2_KK3	15
J3_k4	0,025
J3_KK4	15
J4_V5	0,75
J4_KK5	15
J5_V6	0,75
J5_KK6	15
J6_k7	0,025
J6_KK7	15
J7_k8	0,025
J7_KK8	15
J8_V9	0,5
J8_KK9	15
J9_V10	0,5
J9_KK10	15
1.3 Stimuli:
1.4 Dynamic equations:
reaction_J0=J0_V1*x1/((1+(x8/J0_Ki)^J0_n)*(J0_K1+x1));
reaction_J1=J1_V2*x2/(J1_KK2+x2);
reaction_J2=J2_k3*x2*x3/(J2_KK3+x3);
reaction_J3=J3_k4*x2*x4/(J3_KK4+x4);
reaction_J4=J4_V5*x5/(J4_KK5+x5);
reaction_J5=J5_V6*x4/(J5_KK6+x4);
reaction_J6=J6_k7*x5*x6/(J6_KK7+x6);
reaction_J7=J7_k8*x5*x7/(J7_KK8+x7);
reaction_J8=J8_V9*x8/(J8_KK9+x8);
reaction_J9=J9_V10*x7/(J9_KK10+x7);
dx1 = (-1.0 * reaction_J0) + ( 1.0 * reaction_J1);
dx2 = ( 1.0 * reaction_J0) + (-1.0 * reaction_J1);
dx3 = (-1.0 * reaction_J2) + ( 1.0 * reaction_J5);
dx4 = ( 1.0 * reaction_J2) + (-1.0 * reaction_J3) + ( 1.0 * reaction_J4) + (-1.0 * reaction_J5);
dx5 = ( 1.0 * reaction_J3) + (-1.0 * reaction_J4);
dx6 = (-1.0 * reaction_J6) + ( 1.0 * reaction_J9);
dx7 = ( 1.0 * reaction_J6) + (-1.0 * reaction_J7) + ( 1.0 * reaction_J8) + (-1.0 * reaction_J9);
dx8 = ( 1.0 * reaction_J7) + (-1.0 * reaction_J8);
2 Parameter estimation related data:
2.1 Estimated parameters
Par. id	UB	LB
J0_V1	50	0,01
J1_V2	50	0,01
J4_V5	50	0,01
J5_V6	50	0,01
J8_V9	50	0,01
J9_V10	50	0,01
2.2 NL optimization algorithm, limitations
Global algorithm:	eSS
Local algorithm:	nl2sol
Max. CPU time:	60 (sec)
Max. # of function evaluations:	30000
Observation equations (exp:1):
MAPKKK_P=x2
MAPK_P=x7
Initial condition (exp:1):
x1(t0)	90
x2(t0)	10
x3(t0)	280
x4(t0)	10
x5(t0)	10
x6(t0)	280
x7(t0)	10
x8(t0)	10
3. Calibration data:
Measured data (exp:1):
Time	MAPKKK_P	MAPK_P
50	64,74	13,69
100	67,02	26,1
150	88,85	51,31
200	85,92	66,46
300	57,8	0,8415
400	49,02	1,196
500	37,43	1,753
600	20,46	1,214
800	6,202	2,162
1000	3,856	12,54
Standard deviation of the data point(exp:1):
Time	MAPKKK_P	MAPK_P
50	5,756	1,503
100	8,594	2,749
150	8,718	4,998
200	8,093	6,348
300	6,422	0,5168
400	4,838	0,5133
500	3,388	0,514
600	2,133	0,5172
800	0,7323	0,5507
1000	0,5874	1,136
4. Further calibration data for the bias-variance study
--- Replicate 2 ---
Measured data (exp:1):
Time	MAPKKK_P	MAPK_P
50	51,69	12,6
100	86,42	26,79
150	84,37	48,14
200	85,55	68,58
300	75,07	0,7957
400	48,35	1,233
500	29,03	0,1137
600	16,57	2,033
800	5,723	1,668
1000	3,033	8,749
Standard deviation of the data point(exp:1):
Time	MAPKKK_P	MAPK_P
50	5,756	1,503
100	8,594	2,749
150	8,718	4,998
200	8,093	6,348
300	6,422	0,5168
400	4,838	0,5133
500	3,388	0,514
600	2,133	0,5172
800	0,7323	0,5507
1000	0,5874	1,136
--- End of replicate 2 ---
--- Replicate 3 ---
Measured data (exp:1):
Time	MAPKKK_P	MAPK_P
50	53,8	15,46
100	95,77	24,01
150	94,14	43,3
200	80,69	67,02
300	70,75	1,621
400	47,34	1,006
500	30,88	1,665
600	22,79	1,908
800	4,573	1,851
1000	2,65	10,24
Standard deviation of the data point(exp:1):
Time	MAPKKK_P	MAPK_P
50	5,756	1,503
100	8,594	2,749
150	8,718	4,998
200	8,093	6,348
300	6,422	0,5168
400	4,838	0,5133
500	3,388	0,514
600	2,133	0,5172
800	0,7323	0,5507
1000	0,5874	1,136
--- End of replicate 3 ---
--- Replicate 4 ---
Measured data (exp:1):
Time	MAPKKK_P	MAPK_P
50	58,44	15,28
100	81,85	30,56
150	93,78	53,08
200	67,07	49,37
300	63,19	0,8059
400	46,97	1,187
500	31,9	1,987
600	15,77	1,805
800	4,774	3,132
1000	3,576	10,9
Standard deviation of the data point(exp:1):
Time	MAPKKK_P	MAPK_P
50	5,756	1,503
100	8,594	2,749
150	8,718	4,998
200	8,093	6,348
300	6,422	0,5168
400	4,838	0,5133
500	3,388	0,514
600	2,133	0,5172
800	0,7323	0,5507
1000	0,5874	1,136
--- End of replicate 4 ---
--- Replicate 5 ---
Measured data (exp:1):
Time	MAPKKK_P	MAPK_P
50	53,66	14,13
100	78,48	28,27
150	81,39	48,21
200	67,75	66,1
300	59,37	1,755
400	44,19	0,4426
500	26,14	1,38
600	21,39	1,628
800	4,533	2,969
1000	2,665	10,08
Standard deviation of the data point(exp:1):
Time	MAPKKK_P	MAPK_P
50	5,756	1,503
100	8,594	2,749
150	8,718	4,998
200	8,093	6,348
300	6,422	0,5168
400	4,838	0,5133
500	3,388	0,514
600	2,133	0,5172
800	0,7323	0,5507
1000	0,5874	1,136
--- End of replicate 5 ---
--- Replicate 6 ---
Measured data (exp:1):
Time	MAPKKK_P	MAPK_P
50	49,75	11,93
100	90,73	25,28
150	82,35	54,12
200	78,74	57,47
300	68,68	1,673
400	48,26	1,394
500	33,53	0,8946
600	22,33	0,994
800	6,403	2,708
1000	3,179	9,056
Standard deviation of the data point(exp:1):
Time	MAPKKK_P	MAPK_P
50	5,756	1,503
100	8,594	2,749
150	8,718	4,998
200	8,093	6,348
300	6,422	0,5168
400	4,838	0,5133
500	3,388	0,514
600	2,133	0,5172
800	0,7323	0,5507
1000	0,5874	1,136
--- End of replicate 6 ---
--- Replicate 7 ---
Measured data (exp:1):
Time	MAPKKK_P	MAPK_P
50	51,84	15,23
100	87,19	31,63
150	110,7	48,25
200	75,72	56,49
300	52,6	1,133
400	50,87	0,2849
500	26,24	0,675
600	21,12	1,313
800	5,443	2,511
1000	3,141	8,486
Standard deviation of the data point(exp:1):
Time	MAPKKK_P	MAPK_P
50	5,756	1,503
100	8,594	2,749
150	8,718	4,998
200	8,093	6,348
300	6,422	0,5168
400	4,838	0,5133
500	3,388	0,514
600	2,133	0,5172
800	0,7323	0,5507
1000	0,5874	1,136
--- End of replicate 7 ---
--- Replicate 8 ---
Measured data (exp:1):
Time	MAPKKK_P	MAPK_P
50	53,48	12,49
100	96,87	28,39
150	79,41	43,96
200	87,08	55,39
300	66,61	0,8702
400	43,85	1,276
500	28,74	0,03256
600	21,67	1,241
800	6,153	2,505
1000	4,105	11
Standard deviation of the data point(exp:1):
Time	MAPKKK_P	MAPK_P
50	5,756	1,503
100	8,594	2,749
150	8,718	4,998
200	8,093	6,348
300	6,422	0,5168
400	4,838	0,5133
500	3,388	0,514
600	2,133	0,5172
800	0,7323	0,5507
1000	0,5874	1,136
--- End of replicate 8 ---
--- Replicate 9 ---
Measured data (exp:1):
Time	MAPKKK_P	MAPK_P
50	56,65	12,36
100	73,54	23,63
150	82,48	56,29
200	101,8	65,25
300	59,59	1,155
400	52,15	1,272
500	28,4	0,9797
600	19,79	2,207
800	4,855	2,606
1000	2,735	9,475
Standard deviation of the data point(exp:1):
Time	MAPKKK_P	MAPK_P
50	5,756	1,503
100	8,594	2,749
150	8,718	4,998
200	8,093	6,348
300	6,422	0,5168
400	4,838	0,5133
500	3,388	0,514
600	2,133	0,5172
800	0,7323	0,5507
1000	0,5874	1,136
--- End of replicate 9 ---
--- Replicate 10 ---
Measured data (exp:1):
Time	MAPKKK_P	MAPK_P
50	52,71	16,82
100	88,35	28,9
150	82,69	50,09
200	76,46	63,86
300	59,96	1,163
400	52,1	2,061
500	30,17	1,739
600	18,78	1,614
800	4,614	2,491
1000	1,96	8,162
Standard deviation of the data point(exp:1):
Time	MAPKKK_P	MAPK_P
50	5,756	1,503
100	8,594	2,749
150	8,718	4,998
200	8,093	6,348
300	6,422	0,5168
400	4,838	0,5133
500	3,388	0,514
600	2,133	0,5172
800	0,7323	0,5507
1000	0,5874	1,136
--- End of replicate 10 ---
Experimental conditions and data for model cross-validation
Cross-validation scenario: 1
Stimuli:
Observation equations (exp:1):
MAPKKK_P=x2
MAPK_P=x7
Initial condition (exp:1):
x1(t0)	55,17
x2(t0)	11,83
x3(t0)	171,7
x4(t0)	7,491
x5(t0)	8,508
x6(t0)	126,4
x7(t0)	18,88
x8(t0)	19,11
Measurement data:
Measured data in exp:1:
Time	MAPKKK_P	MAPK_P
240	46,56	27,16
480	30,81	2,744
720	12,56	7,162
960	11,61	31,15
1200	43,93	43,17
1440	43,18	11,32
1680	21,18	5,585
1920	8,981	26,37
2160	18,6	42,99
2400	47,62	40,24
Standard deviation of the data point (exp:1):
Time	MAPKKK_P	MAPK_P
240	5,331	2,801
480	2,725	0,5702
720	1,303	0,8548
960	1,209	3,196
1200	3,718	4,362
1440	3,969	1,202
1680	1,924	0,7421
1920	1,176	2,397
2160	2,392	4,24
2400	4,605	4,807
Cross-validation scenario: 2
Stimuli:
Observation equations (exp:1):
MAPKKK_P=x2
MAPK_P=x7
Initial condition (exp:1):
x1(t0)	103,4
x2(t0)	6,85
x3(t0)	310
x4(t0)	7,696
x5(t0)	8,272
x6(t0)	341,4
x7(t0)	16,48
x8(t0)	16,56
Measurement data:
Measured data in exp:1:
Time	MAPKKK_P	MAPK_P
240	84,49	76,57
480	41,15	0,9137
720	8,266	1,529
960	1,792	6,226
1200	1,39	35,68
1440	4,473	64,73
1680	10,32	75,18
1920	54,23	67,7
2160	35,67	14,29
2400	6,137	6,264
Standard deviation of the data point (exp:1):
Time	MAPKKK_P	MAPK_P
240	7,888	7,097
480	3,854	0,5118
720	0,9881	0,5227
960	0,5519	0,722
1200	0,5678	3,61
1440	0,6837	5,79
1680	1,362	6,843
1920	5,118	7,046
2160	3,414	1,624
2400	0,8311	0,8102
Cross-validation scenario: 3
Stimuli:
Observation equations (exp:1):
MAPKKK_P=x2
MAPK_P=x7
Initial condition (exp:1):
x1(t0)	129
x2(t0)	14,8
x3(t0)	118,6
x4(t0)	1,234
x5(t0)	18,03
x6(t0)	532,1
x7(t0)	4,587
x8(t0)	16,55
Measurement data:
Measured data in exp:1:
Time	MAPKKK_P	MAPK_P
240	78,17	71,95
480	36,28	4,072
720	5,684	9,125
960	1,94	46,63
1200	2,355	57,84
1440	3,475	82,52
1680	8,523	84,28
1920	33,74	85,77
2160	47,36	119,2
2400	14,79	13,83
Standard deviation of the data point (exp:1):
Time	MAPKKK_P	MAPK_P
240	8,05	8,843
480	3,875	0,5883
720	0,8087	1,029
960	0,5293	4,276
1200	0,5532	6,45
1440	0,6305	7,905
1680	0,9986	8,74
1920	3,705	8,515
2160	4,788	11,02
2400	1,473	1,514
Cross-validation scenario: 4
Stimuli:
Observation equations (exp:1):
MAPKKK_P=x2
MAPK_P=x7
Initial condition (exp:1):
x1(t0)	40,45
x2(t0)	5,45
x3(t0)	384,8
x4(t0)	11,22
x5(t0)	16,4
x6(t0)	161,6
x7(t0)	16,9
x8(t0)	16,21
Measurement data:
Measured data in exp:1:
Time	MAPKKK_P	MAPK_P
240	37,21	38,39
480	14,65	8,709
720	9,449	33,34
960	20,72	51,07
1200	37,54	50,99
1440	16,49	14,84
1680	8,918	33,11
1920	23,41	52,78
2160	43,58	60,26
2400	15,86	14,84
Standard deviation of the data point (exp:1):
Time	MAPKKK_P	MAPK_P
240	3,802	4,746
480	1,648	1,114
720	0,9278	3,363
960	2,242	4,682
1200	3,692	5,44
1440	1,764	1,83
1680	0,9892	3,587
1920	2,409	4,751
2160	3,614	5,551
2400	1,681	1,812
Cross-validation scenario: 5
Stimuli:
Observation equations (exp:1):
MAPKKK_P=x2
MAPK_P=x7
Initial condition (exp:1):
x1(t0)	96,02
x2(t0)	6,954
x3(t0)	187
x4(t0)	17,14
x5(t0)	16,88
x6(t0)	445,4
x7(t0)	3,453
x8(t0)	1,635
Measurement data:
Measured data in exp:1:
Time	MAPKKK_P	MAPK_P
240	72,55	35,59
480	31,11	0,8751
720	4,568	4,066
960	2,184	25,23
1200	2,331	42,64
1440	4,459	68,34
1680	17,33	62,82
1920	48,14	78,66
2160	30,96	34,55
2400	3,263	10,15
Standard deviation of the data point (exp:1):
Time	MAPKKK_P	MAPK_P
240	7,441	3,908
480	3,266	0,5291
720	0,6999	0,624
960	0,5373	3,027
1200	0,5747	5,595
1440	0,7206	7,118
1680	1,644	7,737
1920	5,363	8,042
2160	2,877	2,873
2400	0,632	1,236
Cross-validation scenario: 6
Stimuli:
Observation equations (exp:1):
MAPKKK_P=x2
MAPK_P=x7
Initial condition (exp:1):
x1(t0)	21,79
x2(t0)	16,89
x3(t0)	304,1
x4(t0)	1,773
x5(t0)	17,58
x6(t0)	54,55
x7(t0)	6,686
x8(t0)	4,563
Measurement data:
Measured data in exp:1:
Time	MAPKKK_P	MAPK_P
240	32,94	17,1
480	29,61	6,564
720	23,52	6,578
960	28,64	9,004
1200	29,46	8,516
1440	25,79	9,993
1680	30,68	9,154
1920	32,4	9,829
2160	24,76	9,469
2400	27,97	7,214
Standard deviation of the data point (exp:1):
Time	MAPKKK_P	MAPK_P
240	3,361	1,874
480	2,766	0,8653
720	2,695	0,9354
960	2,719	0,9815
1200	2,73	0,986
1440	2,73	0,982
1680	2,728	0,9801
1920	2,728	0,9796
2160	2,727	0,9794
2400	2,727	0,9792
Cross-validation scenario: 7
Stimuli:
Observation equations (exp:1):
MAPKKK_P=x2
MAPK_P=x7
Initial condition (exp:1):
x1(t0)	137
x2(t0)	8,277
x3(t0)	407,4
x4(t0)	17,17
x5(t0)	11,5
x6(t0)	222,3
x7(t0)	8,776
x8(t0)	3,547
Measurement data:
Measured data in exp:1:
Time	MAPKKK_P	MAPK_P
240	96,83	1,742
480	61,28	1,03
720	23,78	0,4122
960	5,784	0,9421
1200	4,397	2,705
1440	4,329	14,36
1680	7,383	38,58
1920	33,96	44,49
2160	47,75	58,76
2400	22,32	1,55
Standard deviation of the data point (exp:1):
Time	MAPKKK_P	MAPK_P
240	9,265	0,511
480	5,804	0,505
720	2,836	0,5058
960	1,007	0,5106
1200	0,674	0,5418
1440	0,6709	1,271
1680	0,9161	4,188
1920	2,941	5,269
2160	5,117	5,256
2400	2,374	0,5648
Cross-validation scenario: 8
Stimuli:
Observation equations (exp:1):
MAPKKK_P=x2
MAPK_P=x7
Initial condition (exp:1):
x1(t0)	38,82
x2(t0)	4,139
x3(t0)	541,2
x4(t0)	18,03
x5(t0)	11,55
x6(t0)	39,31
x7(t0)	11,76
x8(t0)	4,795
Measurement data:
Measured data in exp:1:
Time	MAPKKK_P	MAPK_P
240	42,15	8,22
480	32,88	3,278
720	36,48	2,422
960	32,55	1,72
1200	32,47	3,952
1440	29,86	1,691
1680	28,36	1,314
1920	30,05	1,836
2160	30,47	2,202
2400	33,64	1,959
Standard deviation of the data point (exp:1):
Time	MAPKKK_P	MAPK_P
240	3,71	1,1
480	3,257	0,6295
720	3,18	0,5937
960	3,153	0,5745
1200	3,138	0,562
1440	3,128	0,5532
1680	3,119	0,5467
1920	3,113	0,5418
2160	3,108	0,5378
2400	3,104	0,5347
Cross-validation scenario: 9
Stimuli:
Observation equations (exp:1):
MAPKKK_P=x2
MAPK_P=x7
Initial condition (exp:1):
x1(t0)	88,39
x2(t0)	2,684
x3(t0)	267,1
x4(t0)	2,363
x5(t0)	5,878
x6(t0)	113,2
x7(t0)	14,01
x8(t0)	19,91
Measurement data:
Measured data in exp:1:
Time	MAPKKK_P	MAPK_P
240	92,93	2,87
480	59,13	2,128
720	27,73	1,743
960	17,16	1,108
1200	10,69	6,221
1440	13,77	26,19
1680	40,24	48,31
1920	31,48	4,421
2160	17,06	3,327
2400	11,92	14,32
Standard deviation of the data point (exp:1):
Time	MAPKKK_P	MAPK_P
240	7,379	0,561
480	4,727	0,5141
720	2,781	0,5185
960	1,589	0,5438
1200	1,162	0,8393
1440	1,488	3,075
1680	4,119	4,374
1920	3,717	0,6409
2160	2,154	0,663
2400	1,432	1,491
Cross-validation scenario: 10
Stimuli:
Observation equations (exp:1):
MAPKKK_P=x2
MAPK_P=x7
Initial condition (exp:1):
x1(t0)	149,9
x2(t0)	13,29
x3(t0)	236,6
x4(t0)	4,16
x5(t0)	13,41
x6(t0)	470,8
x7(t0)	11,26
x8(t0)	3,668
Measurement data:
Measured data in exp:1:
Time	MAPKKK_P	MAPK_P
240	104,7	7,575
480	45,08	1,305
720	14,32	1,433
960	2,159	9,78
1200	3,066	41,04
1440	4,059	66,92
1680	5,24	74,78
1920	17,35	94,78
2160	52,26	90,95
2400	22,63	10,49
Standard deviation of the data point (exp:1):
Time	MAPKKK_P	MAPK_P
240	9,423	0,9415
480	5,038	0,5179
720	1,459	0,5325
960	0,5356	0,9025
1200	0,5398	4,146
1440	0,5851	6,293
1680	0,7584	7,636
1920	1,868	8,118
2160	5,466	8,766
2400	2,7	1,082
>>

## Sheet: GOsc
Goodwin's Oscillator model (GOsc)
reference:
Gonze, D., Abou-Jaoudé, W.: The Goodwin model: behind the Hill function. PloS one 8(8), 69573 (2013)
1 Model related data:
1.1 States:
x1
x2
x3
1.2 Parameters:
k1	1
k2	0,1
k3	1
k4	0,1
k5	1
k6	0,1
Ki	1
n	10
1.3 Stimuli:
1.4 Dynamic equations:
dx1 = k1*Ki^n/(Ki^n + x3^n) - k2*x1;
dx2 = k3*x1-k4*x2;
dx3 = k5*x2 - k6*x3;
2 Parameter estimation related data:
2.1 Estimated parameters
Par. id	UB	LB
k1	1000	0,001
k2	1000	0,001
k3	1000	0,001
k4	1000	0,001
k5	1000	0,001
k6	1000	0,001
Ki	1000	0,001
n	12	1
2.2 NL optimization algorithm, limitations
Global algorithm:	eSS
Local algorithm:	nl2sol
Max. CPU time:	120 (sec)
Max. # of function evaluations:	30000
Observation equations (exp:1):
Xobs=x1
Zobs=x3
Initial condition (exp:1):
x1(t0)	0,1
x2(t0)	0,2
x3(t0)	2,5
3. Calibration data:
Measured data (exp:1):
Time	Xobs	Zobs
1	0,102	2,737
27,56	0,005448	3,449
54,11	0,03771	2,624
80,67	0,008129	1,639
107,2	0,01027	2,725
133,8	0,04311	1,866
160,3	0,00366	2,231
186,9	0,01436	2,915
213,4	0,05468	1,96
240	0,005247	1,812
Standard deviation of the data point(exp:1):
Time	Xobs	Zobs
1	0,009543	0,2682
27,56	0,003069	0,31
54,11	0,004791	0,2809
80,67	0,003074	0,2106
107,2	0,00325	0,3031
133,8	0,005764	0,2174
160,3	0,003055	0,2248
186,9	0,003348	0,2937
213,4	0,005873	0,2054
240	0,003057	0,2278
4. Further calibration data for the bias-variance study
--- Replicate 2 ---
Measured data (exp:1):
Time	Xobs	Zobs
1	0,08211	2,518
27,56	0,004054	2,961
54,11	0,03509	2,474
80,67	0,006246	1,745
107,2	0,01249	2,594
133,8	0,04631	1,784
160,3	0,006097	2,289
186,9	0,01028	2,89
213,4	0,04889	1,462
240	0,004576	1,289
Standard deviation of the data point(exp:1):
Time	Xobs	Zobs
1	0,009543	0,2682
27,56	0,003069	0,31
54,11	0,004791	0,2809
80,67	0,003074	0,2106
107,2	0,00325	0,3031
133,8	0,005764	0,2174
160,3	0,003055	0,2248
186,9	0,003348	0,2937
213,4	0,005873	0,2054
240	0,003057	0,2278
--- End of replicate 2 ---
--- Replicate 3 ---
Measured data (exp:1):
Time	Xobs	Zobs
1	0,09824	2,276
27,56	0,003958	3,109
54,11	0,03561	2,481
80,67	0,002019	1,568
107,2	0,009653	2,482
133,8	0,03685	1,998
160,3	0,006394	2,076
186,9	0,01493	2,682
213,4	0,05056	1,831
240	0,003804	2,135
Standard deviation of the data point(exp:1):
Time	Xobs	Zobs
1	0,009543	0,2682
27,56	0,003069	0,31
54,11	0,004791	0,2809
80,67	0,003074	0,2106
107,2	0,00325	0,3031
133,8	0,005764	0,2174
160,3	0,003055	0,2248
186,9	0,003348	0,2937
213,4	0,005873	0,2054
240	0,003057	0,2278
--- End of replicate 3 ---
--- Replicate 4 ---
Measured data (exp:1):
Time	Xobs	Zobs
1	0,1074	2,829
27,56	0,01017	2,902
54,11	0,0354	2,892
80,67	0,006622	1,596
107,2	0,006505	2,982
133,8	0,05066	2,027
160,3	0,00202	1,981
186,9	0,01151	2,775
213,4	0,0548	1,744
240	0,0104	1,975
Standard deviation of the data point(exp:1):
Time	Xobs	Zobs
1	0,009543	0,2682
27,56	0,003069	0,31
54,11	0,004791	0,2809
80,67	0,003074	0,2106
107,2	0,00325	0,3031
133,8	0,005764	0,2174
160,3	0,003055	0,2248
186,9	0,003348	0,2937
213,4	0,005873	0,2054
240	0,003057	0,2278
--- End of replicate 4 ---
--- Replicate 5 ---
Measured data (exp:1):
Time	Xobs	Zobs
1	0,09106	2,562
27,56	0,01416	2,743
54,11	0,04382	2,698
80,67	0,006926	1,514
107,2	0,01095	2,585
133,8	0,05104	1,919
160,3	0,007865	2,204
186,9	0,01455	2,609
213,4	0,0531	2,373
240	0,008709	2,411
Standard deviation of the data point(exp:1):
Time	Xobs	Zobs
1	0,009543	0,2682
27,56	0,003069	0,31
54,11	0,004791	0,2809
80,67	0,003074	0,2106
107,2	0,00325	0,3031
133,8	0,005764	0,2174
160,3	0,003055	0,2248
186,9	0,003348	0,2937
213,4	0,005873	0,2054
240	0,003057	0,2278
--- End of replicate 5 ---
--- Replicate 6 ---
Measured data (exp:1):
Time	Xobs	Zobs
1	0,1091	2,17
27,56	0,004784	3,085
54,11	0,03756	3,167
80,67	0,008187	1,748
107,2	0,01145	3,531
133,8	0,05151	2,318
160,3	0,004752	2,171
186,9	0,01444	2,376
213,4	0,04102	1,562
240	0,007183	2,068
Standard deviation of the data point(exp:1):
Time	Xobs	Zobs
1	0,009543	0,2682
27,56	0,003069	0,31
54,11	0,004791	0,2809
80,67	0,003074	0,2106
107,2	0,00325	0,3031
133,8	0,005764	0,2174
160,3	0,003055	0,2248
186,9	0,003348	0,2937
213,4	0,005873	0,2054
240	0,003057	0,2278
--- End of replicate 6 ---
--- Replicate 7 ---
Measured data (exp:1):
Time	Xobs	Zobs
1	0,09469	3,015
27,56	0,01016	2,183
54,11	0,04143	2,556
80,67	0,005673	1,829
107,2	0,01413	2,987
133,8	0,04857	1,583
160,3	0,002607	1,846
186,9	0,01794	3,139
213,4	0,05781	1,826
240	0,005013	2,245
Standard deviation of the data point(exp:1):
Time	Xobs	Zobs
1	0,009543	0,2682
27,56	0,003069	0,31
54,11	0,004791	0,2809
80,67	0,003074	0,2106
107,2	0,00325	0,3031
133,8	0,005764	0,2174
160,3	0,003055	0,2248
186,9	0,003348	0,2937
213,4	0,005873	0,2054
240	0,003057	0,2278
--- End of replicate 7 ---
--- Replicate 8 ---
Measured data (exp:1):
Time	Xobs	Zobs
1	0,07564	2,762
27,56	0,004612	2,913
54,11	0,04439	2,889
80,67	0,002469	1,915
107,2	0,004884	3,193
133,8	0,04719	2,157
160,3	0,009157	1,881
186,9	0,01516	2,746
213,4	0,05132	2,155
240	0,005407	1,987
Standard deviation of the data point(exp:1):
Time	Xobs	Zobs
1	0,009543	0,2682
27,56	0,003069	0,31
54,11	0,004791	0,2809
80,67	0,003074	0,2106
107,2	0,00325	0,3031
133,8	0,005764	0,2174
160,3	0,003055	0,2248
186,9	0,003348	0,2937
213,4	0,005873	0,2054
240	0,003057	0,2278
--- End of replicate 8 ---
--- Replicate 9 ---
Measured data (exp:1):
Time	Xobs	Zobs
1	0,09525	2,396
27,56	0,01072	2,817
54,11	0,04018	3,463
80,67	0,01105	1,544
107,2	0,00579	3,04
133,8	0,04735	1,661
160,3	0,006065	2,272
186,9	0,01286	2,853
213,4	0,05861	1,907
240	0,007456	2,285
Standard deviation of the data point(exp:1):
Time	Xobs	Zobs
1	0,009543	0,2682
27,56	0,003069	0,31
54,11	0,004791	0,2809
80,67	0,003074	0,2106
107,2	0,00325	0,3031
133,8	0,005764	0,2174
160,3	0,003055	0,2248
186,9	0,003348	0,2937
213,4	0,005873	0,2054
240	0,003057	0,2278
--- End of replicate 9 ---
--- Replicate 10 ---
Measured data (exp:1):
Time	Xobs	Zobs
1	0,08271	2,361
27,56	0,002797	3,118
54,11	0,03383	2,821
80,67	0,005136	2,054
107,2	0,01122	3,058
133,8	0,04874	1,94
160,3	0,00309	1,815
186,9	0,01984	2,712
213,4	0,04016	2,177
240	0,011	1,99
Standard deviation of the data point(exp:1):
Time	Xobs	Zobs
1	0,009543	0,2682
27,56	0,003069	0,31
54,11	0,004791	0,2809
80,67	0,003074	0,2106
107,2	0,00325	0,3031
133,8	0,005764	0,2174
160,3	0,003055	0,2248
186,9	0,003348	0,2937
213,4	0,005873	0,2054
240	0,003057	0,2278
--- End of replicate 10 ---
Experimental conditions and data for model cross-validation
Cross-validation scenario: 1
Stimuli:
Observation equations (exp:1):
Xobs=x1
Yobs=x2
Zobs=x3
Initial condition (exp:1):
x1(t0)	0,02132
x2(t0)	0,05413
x3(t0)	1,631
Measurement data:
Measured data in exp:1:
Time	Xobs	Yobs	Zobs
36	0,004623	0,1392	2,919
72	0,008784	0,2654	2,874
108	0,01591	0,3145	2,952
144	0,02506	0,3891	2,611
180	0,04641	0,2972	1,762
216	0,05369	0,1524	1,801
252	0,01326	0,1036	2,003
288	0,005137	0,1249	1,929
324	0,008566	0,1207	2,085
360	0,006889	0,1778	2,114
Standard deviation of the data point (exp:1):
Time	Xobs	Yobs	Zobs
36	0,003039	0,01866	0,2852
72	0,003209	0,02725	0,3185
108	0,003663	0,03373	0,3044
144	0,00456	0,03586	0,2609
180	0,00581	0,03096	0,2114
216	0,005326	0,02034	0,1862
252	0,003423	0,01523	0,1935
288	0,003079	0,01554	0,2151
324	0,00306	0,01768	0,2399
360	0,003096	0,02078	0,2631
Cross-validation scenario: 2
Stimuli:
Observation equations (exp:1):
Xobs=x1
Yobs=x2
Zobs=x3
Initial condition (exp:1):
x1(t0)	0,0945
x2(t0)	0,1093
x3(t0)	3,263
Measurement data:
Measured data in exp:1:
Time	Xobs	Yobs	Zobs
36	0,006651	0,09032	2,125
72	0,003088	0,15	2,319
108	0,007075	0,1927	2,999
144	0,01794	0,2501	2,433
180	0,02083	0,3237	2,383
216	0,03315	0,3217	2,564
252	0,03995	0,2696	2,009
288	0,04183	0,2171	1,721
324	0,0335	0,1145	1,824
360	0,01238	0,1206	2,067
Standard deviation of the data point (exp:1):
Time	Xobs	Yobs	Zobs
36	0,003056	0,01431	0,2135
72	0,003052	0,01838	0,2573
108	0,003135	0,02337	0,2854
144	0,003325	0,02841	0,2956
180	0,003708	0,03262	0,2861
216	0,0044	0,03456	0,2582
252	0,005424	0,032	0,22
288	0,005787	0,02374	0,191
324	0,003984	0,01645	0,188
360	0,003152	0,01511	0,2041
Cross-validation scenario: 3
Stimuli:
Observation equations (exp:1):
Xobs=x1
Yobs=x2
Zobs=x3
Initial condition (exp:1):
x1(t0)	0,06761
x2(t0)	0,1071
x3(t0)	1,279
Measurement data:
Measured data in exp:1:
Time	Xobs	Yobs	Zobs
36	0,005219	0,2268	4,427
72	0,02389	0,3437	3,613
108	0,05725	0,3444	2,306
144	0,03187	0,1145	1,636
180	0,003053	0,1259	1,569
216	0,00716	0,1455	2,078
252	0,002888	0,1128	2,415
288	0,01021	0,2295	2,725
324	0,01314	0,2716	3
360	0,0207	0,3096	2,566
Standard deviation of the data point (exp:1):
Time	Xobs	Yobs	Zobs
36	0,003066	0,02463	0,4173
72	0,003899	0,04079	0,3623
108	0,006119	0,03644	0,2285
144	0,004839	0,01763	0,1836
180	0,003114	0,01475	0,206
216	0,003052	0,01696	0,2363
252	0,003086	0,02036	0,2631
288	0,003176	0,0244	0,2822
324	0,003365	0,02865	0,2896
360	0,003727	0,03236	0,2815
Cross-validation scenario: 4
Stimuli:
Observation equations (exp:1):
Xobs=x1
Yobs=x2
Zobs=x3
Initial condition (exp:1):
x1(t0)	0,07278
x2(t0)	0,1905
x3(t0)	0,4191
Measurement data:
Measured data in exp:1:
Time	Xobs	Yobs	Zobs
36	0,03881	1,528	27,58
72	0,004691	0,06144	2,849
108	0,01044	0,3696	3,962
144	0,04048	0,3987	3,056
180	0,05328	0,3107	2,155
216	0,02023	0,1298	1,976
252	0,006204	0,1374	1,986
288	0,0008592	0,1337	2,247
324	0,004842	0,1934	2,704
360	0,01133	0,2217	2,534
Standard deviation of the data point (exp:1):
Time	Xobs	Yobs	Zobs
36	0,00507	0,1453	2,574
72	0,003002	0,0128	0,3022
108	0,003242	0,03239	0,4109
144	0,004535	0,04142	0,3075
180	0,006646	0,02978	0,2005
216	0,003812	0,0155	0,1877
252	0,003073	0,01519	0,2142
288	0,003056	0,01777	0,2435
324	0,003102	0,02132	0,2685
360	0,003211	0,02543	0,285
Cross-validation scenario: 5
Stimuli:
Observation equations (exp:1):
Xobs=x1
Yobs=x2
Zobs=x3
Initial condition (exp:1):
x1(t0)	0,06348
x2(t0)	0,197
x3(t0)	3,037
Measurement data:
Measured data in exp:1:
Time	Xobs	Yobs	Zobs
36	0,02578	0,1394	1,675
72	0,01232	0,1172	2,022
108	0,002808	0,1165	2,368
144	0,007799	0,1613	2,329
180	0,007275	0,1903	2,162
216	0,01332	0,266	2,829
252	0,01879	0,2681	2,397
288	0,0289	0,3447	3,065
324	0,04366	0,2882	1,878
360	0,04859	0,2659	1,608
Standard deviation of the data point (exp:1):
Time	Xobs	Yobs	Zobs
36	0,004455	0,01712	0,1852
72	0,00314	0,01489	0,2042
108	0,003055	0,01664	0,231
144	0,003077	0,01962	0,2567
180	0,003149	0,02334	0,277
216	0,003301	0,02744	0,2878
252	0,003597	0,03132	0,2848
288	0,004137	0,03388	0,2655
324	0,005006	0,03328	0,233
360	0,005853	0,02743	0,2
Cross-validation scenario: 6
Stimuli:
Observation equations (exp:1):
Xobs=x1
Yobs=x2
Zobs=x3
Initial condition (exp:1):
x1(t0)	0,05264
x2(t0)	0,1666
x3(t0)	0,9095
Measurement data:
Measured data in exp:1:
Time	Xobs	Yobs	Zobs
36	0,01908	0,7521	10,86
72	0,03909	0,07635	1,343
108	0,002356	0,1873	2,462
144	0,01149	0,2987	2,999
180	0,02862	0,3317	2,26
216	0,03742	0,354	2,323
252	0,05668	0,3269	1,794
288	0,04192	0,1648	1,726
324	0,01595	0,1177	1,415
360	0,00673	0,1153	1,841
Standard deviation of the data point (exp:1):
Time	Xobs	Yobs	Zobs
36	0,003595	0,07146	1,27
72	0,004654	0,01328	0,1767
108	0,003033	0,01822	0,2879
144	0,003212	0,02764	0,3248
180	0,003716	0,03445	0,306
216	0,004717	0,03603	0,2564
252	0,005983	0,02967	0,2055
288	0,004925	0,01879	0,1855
324	0,003281	0,01502	0,1971
360	0,003066	0,01586	0,2202
Cross-validation scenario: 7
Stimuli:
Observation equations (exp:1):
Xobs=x1
Yobs=x2
Zobs=x3
Initial condition (exp:1):
x1(t0)	0,09399
x2(t0)	0,1283
x3(t0)	0,04657
Measurement data:
Measured data in exp:1:
Time	Xobs	Yobs	Zobs
36	0,06364	1,979	29,98
72	0,00279	0,08571	4,113
108	0,01516	0,3428	5,291
144	0,04393	0,3892	2,316
180	0,05485	0,1615	1,18
216	0,0101	0,1229	1,632
252	0,008072	0,1649	2,644
288	0,006314	0,1522	2,592
324	0,01846	0,2406	2,548
360	0,01467	0,2662	2,736
Standard deviation of the data point (exp:1):
Time	Xobs	Yobs	Zobs
36	0,006003	0,1836	3,233
72	0,003003	0,01423	0,3743
108	0,003451	0,0387	0,4386
144	0,00563	0,04165	0,2647
180	0,005519	0,01907	0,1826
216	0,003111	0,01459	0,2057
252	0,00305	0,01704	0,2387
288	0,00309	0,02072	0,2665
324	0,003192	0,02496	0,285
360	0,003403	0,0293	0,2903
Cross-validation scenario: 8
Stimuli:
Observation equations (exp:1):
Xobs=x1
Yobs=x2
Zobs=x3
Initial condition (exp:1):
x1(t0)	0,0214
x2(t0)	0,01757
x3(t0)	2,609
Measurement data:
Measured data in exp:1:
Time	Xobs	Yobs	Zobs
36	0,00752	0,1933	2,349
72	0,009141	0,2306	2,557
108	0,01781	0,2878	3,119
144	0,02574	0,3144	2,575
180	0,03846	0,3858	2,103
216	0,05627	0,2924	1,53
252	0,04168	0,1855	1,623
288	0,01415	0,1081	1,746
324	0,01387	0,1029	1,386
360	0,004946	0,1368	2,183
Standard deviation of the data point (exp:1):
Time	Xobs	Yobs	Zobs
36	0,003084	0,02081	0,2728
72	0,00321	0,02583	0,2921
108	0,003477	0,03056	0,2931
144	0,003987	0,0339	0,2748
180	0,004846	0,03405	0,2407
216	0,005827	0,02873	0,204
252	0,005072	0,01962	0,1863
288	0,003414	0,01529	0,1939
324	0,003083	0,01554	0,2143
360	0,00306	0,01756	0,2383
Cross-validation scenario: 9
Stimuli:
Observation equations (exp:1):
Xobs=x1
Yobs=x2
Zobs=x3
Initial condition (exp:1):
x1(t0)	0,0965
x2(t0)	0,1346
x3(t0)	3,968
Measurement data:
Measured data in exp:1:
Time	Xobs	Yobs	Zobs
36	0,003048	0,08545	1,62
72	0,006023	0,1711	2,485
108	0,01261	0,2062	2,736
144	0,01142	0,2267	2,699
180	0,02461	0,309	2,441
216	0,02936	0,3186	2,436
252	0,06184	0,2328	1,802
288	0,0386	0,1703	1,575
324	0,02135	0,1063	1,557
360	0,00806	0,1366	2,206
Standard deviation of the data point (exp:1):
Time	Xobs	Yobs	Zobs
36	0,003038	0,01433	0,2199
72	0,003058	0,01933	0,2686
108	0,003173	0,025	0,2945
144	0,003432	0,03028	0,2977
180	0,003944	0,03401	0,2789
216	0,004823	0,03433	0,2429
252	0,005843	0,02892	0,2045
288	0,005072	0,01957	0,1862
324	0,0034	0,01525	0,1942
360	0,003081	0,01557	0,2149
Cross-validation scenario: 10
Stimuli:
Observation equations (exp:1):
Xobs=x1
Yobs=x2
Zobs=x3
Initial condition (exp:1):
x1(t0)	0,08467
x2(t0)	0,06334
x3(t0)	3,083
Measurement data:
Measured data in exp:1:
Time	Xobs	Yobs	Zobs
36	0,006384	0,09718	1,705
72	0,00753	0,1045	2,238
108	0,007653	0,1666	2,353
144	0,008927	0,2427	2,44
180	0,01336	0,3088	2,762
216	0,02183	0,3326	2,334
252	0,03507	0,3297	2,431
288	0,03711	0,3379	1,96
324	0,05669	0,2844	1,685
360	0,03585	0,1629	1,591
Standard deviation of the data point (exp:1):
Time	Xobs	Yobs	Zobs
36	0,003243	0,01459	0,1972
72	0,003052	0,01613	0,2276
108	0,003071	0,01929	0,2561
144	0,003143	0,02321	0,2779
180	0,003298	0,02747	0,289
216	0,003602	0,03145	0,2855
252	0,004157	0,03399	0,2653
288	0,005047	0,03322	0,2318
324	0,00587	0,02707	0,1989
360	0,004728	0,01847	0,1861
>>

## Sheet: TGFB
TGF-Beta Signalling Pathway model (TGFB)
reference:
Geier, F., Fengos, G., Felizzi, F., Iber, D.: Analyzing and Constraining Signaling Networks: Parameter
Estimation for the User. In: Liu, X., Betterton, M.D. (eds.) Computational Modeling of Signaling Networks.
Methods in Molecular Biology, vol. 880, pp. 23–40. Humana Press, Totowa, NJ (2012)
1 Model related data:
1.1 States:
TGFb
TGFbR
TGFb_TGFbR
TGFb_TGFbR_P
I_Smad_TGFb_TGFbR_P
Smad
Smad_P
CoSmad
Smad_P_Smad_P
Smad_P_CoSmad
Smad_N
Smad_P_Smad_P_N
Smad_P_N
Smad_P_CoSmad_N
CoSmad_N
I_Smad_mRNA1
I_Smad_mRNA2
I_Smad
1.2 Parameters:
k1	0,00015
k2	0,023
k3	0,01
k4	0,01
k5	0,01
k6	0,1
k7	0,000404
k8	0,0026
k9	0,0056
k10	0,002
k11	0,016
k12	5,7
k13	0,00657
k14	0,0017
k15	1
k16	0,0008
k17	0,001
k18	0,0021
k19	0,001
k20	9000
k21	1800
1.3 Stimuli:
1.4 Dynamic equations:
r1 = k1*TGFb_TGFbR
r2 = k2*TGFbR*TGFb
r3 = k3*TGFb_TGFbR*(1-exp(-((t-k20)/(k21))^10))
r4 = k4*TGFb_TGFbR_P
r5 = k5*TGFb_TGFbR_P*I_Smad
r6 = k6*I_Smad_TGFb_TGFbR_P
r7 = k7*Smad*TGFb_TGFbR_P
r8 = k8*Smad
r9 = k9*Smad_N
r10 = k10*2*Smad_P*Smad_P
r11 = k11*Smad_P_Smad_P
r12 = k10*Smad_P*CoSmad
r13 = k11*Smad_P_CoSmad
r14 = k8*CoSmad
r15 = k9*CoSmad_N
r16 = k12*k8*Smad_P_Smad_P
r17 = k8*Smad_P
r18 = k9*Smad_P_N
r19 = k12*k8*Smad_P_CoSmad
r20 = k13*Smad_P_N
r21 = k10*2*Smad_P_N*Smad_P_N
r22 = k11*Smad_P_Smad_P_N
r23 = k10*Smad_P_N*CoSmad_N
r24 = k11*Smad_P_CoSmad_N
r25 = k14*Smad_P_CoSmad_N^2/(Smad_P_CoSmad_N^2+k15^2)
r26 = k16*I_Smad_mRNA1
r27 = k17*I_Smad_mRNA2
r28 = k18*I_Smad_mRNA2
r29 = k19*I_Smad
dTGFb= r1-r2
dTGFbR= r1-r2
dTGFb_TGFbR= -r1+r2-r3+r4+r6
dTGFb_TGFbR_P= r3-r4-r5
dI_Smad_TGFb_TGFbR_P= r5-r6
dSmad = -r7-r8+r9
dSmad_P = r7-r10+r11-r12+r13-r17+r18
dCoSmad = -r12+r13-r14+r15
dSmad_P_Smad_P = r10-r11-r16
dSmad_P_CoSmad = r12-r13-r19
dSmad_N = r8-r9+r20
dSmad_P_Smad_P_N = r16+r21-r22
dSmad_P_N = r17-r18-r20-r21+r22-r23+r24
dSmad_P_CoSmad_N = r19+r23-r24
dCoSmad_N = r14-r15-r23+r24
dI_Smad_mRNA1 = r25-r26
dI_Smad_mRNA2 = r26-r27
dI_Smad = r28-r29-r5+r6
2 Parameter estimation related data:
2.1 Estimated parameters
Par. id	UB	LB
k1	0,1	1,00E-06
k2	1	0,0001
k4	1	1,00E-06
k5	1	0,0001
k6	1	1,00E-06
k7	1	1,00E-06
k8	1	1,00E-05
k9	1	1,00E-05
k10	1	1,00E-06
k11	1	1,00E-05
k12	100	0,1
k13	1	1,00E-05
k14	1	1,00E-05
k15	100	0,001
k16	0,1	1,00E-05
k17	0,1	1,00E-05
k18	0,1	1,00E-05
k19	0,1	1,00E-05
2.2 NL optimization algorithm, limitations
Global algorithm:	eSS
Local algorithm:	nl2sol
Max. CPU time:	900 (sec)
Max. # of function evaluations:	20000
Observation equations (exp:1):
obsTGFb =TGFb
obsTGFbR=TGFbR
obsTGFb_TGFbR=TGFb_TGFbR
obsTGFb_TGFbR_P=TGFb_TGFbR_P
obsI_Smad_TGFb_TGFbR_P=I_Smad_TGFb_TGFbR_P
obsSmad=Smad
obsSmad_P=Smad_P
obsCoSmad=CoSmad
obsSmad_P_Smad_P=Smad_P_Smad_P
obsSmad_P_CoSmad=Smad_P_CoSmad
obsSmad_N=Smad_N
obsSmad_P_Smad_P_N=Smad_P_Smad_P_N
obsSmad_P_N=Smad_P_N
obsSmad_P_CoSmad_N=Smad_P_CoSmad_N
obsCoSmad_N=CoSmad_N
obsI_Smad=I_Smad
Initial condition (exp:1):
TGFb (t0)	1
TGFbR (t0)	1
TGFb_TGFbR (t0)	-1,36E-17
TGFb_TGFbR_P (t0)	-1,36E-17
I_Smad_TGFb_TGFbR_P(t0)	-1,03E-34
Smad (t0)	40,98
Smad_P (t0)	3,51E-11
CoSmad (t0)	34,15
Smad_P_Smad_P (t0)	2,38E-21
Smad_P_CoSmad (t0)	-5,24E-11
Smad_N (t0)	19,02
Smad_P_Smad_P_N (t0)	1,03E-18
Smad_P_N (t0)	6,22E-11
Smad_P_CoSmad_N (t0)	4,15E-09
CoSmad_N (t0)	15,85
I_Smad_mRNA1 (t0)	6,50E-17
I_Smad_mRNA2 (t0)	3,80E-17
I_Smad (t0)	5,31E-17
3. Calibration data:
Measured data (exp:1):
Time	obsTGFb	obsTGFbR	obsTGFb_TGFbR	obsTGFb_TGFbR_P	obsI_Smad_TGFb_TGFbR_P	obsSmad	obsSmad_P	obsCoSmad	obsSmad_P_Smad_P	obsSmad_P_CoSmad	obsSmad_N	obsSmad_P_Smad_P_N	obsSmad_P_N	obsSmad_P_CoSmad_N	obsCoSmad_N	I_Smad
0	0,8776	1,102	0,01091	0,0003635	0,0004943	40,27	0,005077	34,25	7,08E-05	0,005501	17,72	0,0008845	0,002244	0,00707	16,69	0,01289
1286	0,05601	0,05431	0,5729	0,4762	0,004523	38,28	0,3336	34,19	1,67E-02	0,5786	18,8	0,1856	0,8683	1,566	16,92	0,08944
2571	0,03242	0,06678	0,6006	0,4287	0,02529	35,45	0,3051	29,9	0,009885	0,6311	19,03	0,2306	0,6859	2,452	16,3	0,9755
3857	0,06714	0,05806	0,7315	0,2307	0,04062	36,18	0,2605	29,61	0,006108	0,4499	15,45	0,11	0,5692	1,692	16,96	1,634
5143	0,08128	0,06966	0,6056	0,2186	0,03736	37,53	0,1418	33,25	0,003865	0,3515	17,02	0,08776	0,6004	1,422	16,9	2,516
6429	0,07461	0,08151	0,566	0,1767	0,05509	38,31	0,1582	29,63	0,003632	0,3825	17,17	0,05855	0,3923	1,486	14,79	2,236
7714	0,0944	0,09037	0,8976	0,008787	0,0028	41,21	0,05926	31,33	0,0008079	0,1621	18,37	0,02656	0,3696	0,7141	15,27	2,561
9000	0,06029	0,07696	0,8861	0,003958	0,0009343	30,41	0,01169	31,38	0,0001126	0,01758	21,31	0,0001065	0,03686	0,1102	16,22	1,854
1,03E+04	0,06198	0,08519	1,004	0,007314	0,000964	38,23	0,008178	31,35	2,13E-05	0,0004259	18,45	0,003363	0,007078	0,02378	17,86	1,706
1,16E+04	0,06864	0,05551	0,667	0,3575	0,03042	36,71	0,2443	28,15	5,95E-03	0,4553	18,97	0,06255	0,4364	1,354	16,67	0,6881
1,29E+04	0,0581	0,06009	0,5466	0,3101	0,02424	42,17	0,256	38,57	0,01035	0,474	19,89	0,1263	0,6201	2,159	16,45	1,104
1,41E+04	0,06447	0,07951	0,6458	0,287	0,04017	33,19	0,2628	34,95	0,006982	0,5518	17,28	0,1144	0,549	1,523	16,02	1,358
1,54E+04	0,04656	0,07163	0,5964	0,2152	0,04571	43,31	0,1983	34,02	0,00455	0,4048	22,86	0,07378	0,5134	1,705	14,9	1,916
1,67E+04	0,06306	0,07313	0,5971	0,2098	0,04616	38,2	0,1493	26,99	0,00424	0,3226	18,38	0,0799	0,4766	1,44	13,81	2,446
1,80E+04	0,06008	0,07353	0,7583	0,2548	0,05376	39,1	0,1815	35,09	0,003382	0,3317	14,8	0,05786	0,4136	1,279	16,85	2,318
Standard deviation of the data point(exp:1):
Time	obsTGFb	obsTGFbR	obsTGFb_TGFbR	obsTGFb_TGFbR_P	obsI_Smad_TGFb_TGFbR_P	obsSmad	obsSmad_P	obsCoSmad	obsSmad_P_Smad_P	obsSmad_P_CoSmad	obsSmad_N	obsSmad_P_Smad_P_N	obsSmad_P_N	obsSmad_P_CoSmad_N	obsCoSmad_N	I_Smad
0	0,1005	0,1005	0,009225	0,004414	0,0004889	4,118	0,003426	3,432	0,0001515	0,006872	1,912	0,001931	0,008458	0,02285	1,594	0,02473
1286	0,01165	0,01165	0,05017	0,04436	0,0007545	3,753	0,03443	3,115	0,001523	0,06906	1,844	0,01843	0,0846	0,2296	1,614	0,0281
2571	0,01171	0,01171	0,06021	0,03185	0,00291	3,767	0,02937	3,126	0,001131	0,05961	1,845	0,01941	0,085	0,2283	1,615	0,09473
3857	0,01192	0,01192	0,06632	0,02402	0,004267	3,849	0,02229	3,195	0,000655	0,04617	1,862	0,01171	0,06589	0,1768	1,61	0,1815
5143	0,012	0,012	0,06867	0,02102	0,004786	3,898	0,01873	3,237	0,0004678	0,03917	1,871	0,007886	0,05405	0,1453	1,608	0,2331
6429	0,01203	0,01203	0,06927	0,02026	0,004914	3,917	0,0175	3,253	0,0004119	0,03671	1,875	0,006589	0,04937	0,1328	1,606	0,2485
7714	0,01244	0,01244	0,09164	0,004557	0,0005737	4	0,007367	3,323	0,000164	0,01639	1,889	0,003646	0,03331	0,08772	1,603	0,2477
9000	0,01265	0,01265	0,09271	0,004414	0,0004889	4,101	0,003524	3,416	0,0001515	0,007134	1,909	0,001933	0,009677	0,02595	1,595	0,2172
1,03E+04	0,01265	0,01265	0,09164	0,004515	0,0005058	4,114	0,003454	3,428	0,0001515	0,006921	1,911	0,001931	0,008498	0,02296	1,594	0,1492
1,16E+04	0,01186	0,01186	0,0598	0,03215	0,002738	3,9	0,02248	3,24	0,0006419	0,04641	1,873	0,006272	0,04981	0,1361	1,606	0,08797
1,29E+04	0,01177	0,01177	0,06057	0,03131	0,002961	3,817	0,0265	3,168	0,0009115	0,05423	1,856	0,01366	0,07195	0,194	1,612	0,09764
1,41E+04	0,01189	0,01189	0,06505	0,02562	0,003977	3,846	0,02304	3,192	0,0006965	0,04762	1,861	0,01177	0,06629	0,1782	1,61	0,1586
1,54E+04	0,01198	0,01198	0,0678	0,02212	0,00459	3,886	0,01971	3,227	0,0005152	0,04112	1,869	0,008665	0,05676	0,1526	1,608	0,2121
1,67E+04	0,01202	0,01202	0,06886	0,02077	0,004824	3,909	0,01807	3,246	0,000437	0,03785	1,874	0,007075	0,05121	0,1378	1,607	0,2378
1,80E+04	0,01203	0,01203	0,06904	0,02054	0,00486	3,917	0,01759	3,253	0,0004152	0,03688	1,875	0,006537	0,04921	0,1325	1,606	0,2423
4. Further calibration data for the bias-variance study
--- Replicate 2 ---
Measured data (exp:1):
Time	obsTGFb	obsTGFbR	obsTGFb_TGFbR	obsTGFb_TGFbR_P	obsI_Smad_TGFb_TGFbR_P	obsSmad	obsSmad_P	obsCoSmad	obsSmad_P_Smad_P	obsSmad_P_CoSmad	obsSmad_N	obsSmad_P_Smad_P_N	obsSmad_P_N	obsSmad_P_CoSmad_N	obsCoSmad_N	I_Smad
0	1,066	1,076	0,01006	0,000916	0,0005195	32,56	0,004814	34,82	6,23E-05	0,008061	17,57	0,00135	0,005675	0,0207	16,92	0,03038
1286	0,06434	0,06039	0,4196	0,5056	0,004844	38,52	0,2933	30,55	1,31E-02	0,6487	18,04	0,1985	0,9224	2,313	17,96	0,09055
2571	0,04996	0,07398	0,6492	0,2685	0,0291	40,18	0,2427	36,48	0,0112	0,4498	20,14	0,2055	0,8729	2,014	16,06	0,8064
3857	0,07267	0,07129	0,647	0,2051	0,04222	45,37	0,2313	32,08	0,005693	0,5609	20,28	0,1106	0,6641	1,876	16,44	1,913
5143	0,07206	0,07178	0,6503	0,197	0,04045	43,08	0,1649	35,29	0,003874	0,3456	18,26	0,07775	0,4827	1,333	16,24	2,178
6429	0,05205	0,06124	0,7607	0,2123	0,04959	43,7	0,1662	32,72	0,003255	0,311	18,94	0,05768	0,3638	1,141	18,63	2,178
7714	0,09651	0,07162	0,8201	0,01133	0,002535	38,31	0,05927	32,98	0,0007152	0,185	19,38	0,02933	0,3242	0,9848	15,51	2,242
9000	0,09716	0,1113	0,8059	0,002406	0,0002337	43,46	0,01553	32,57	0,000372	0,02342	21,4	0,003071	0,05071	0,1191	15,24	2,326
1,03E+04	0,06196	0,0884	0,8827	0,006087	0,001621	45,65	0,005148	36,41	5,57E-05	0,01321	18,57	0,001284	0,01281	0,008264	14,77	1,327
1,16E+04	0,05631	0,06465	0,6183	0,2893	0,02603	33,41	0,2075	35,04	5,29E-03	0,525	18,67	0,06579	0,495	1,707	17,44	0,8649
1,29E+04	0,06289	0,07097	0,5015	0,3398	0,03024	38,11	0,2783	32,82	0,008766	0,4537	16,6	0,1288	0,7092	1,921	18,48	0,9514
1,41E+04	0,07757	0,08324	0,6809	0,257	0,04025	33,39	0,2387	28,08	0,006349	0,4557	18,07	0,1151	0,5654	1,902	15,92	1,609
1,54E+04	0,07736	0,07885	0,6835	0,2456	0,05257	38,59	0,1792	27,07	0,004348	0,4213	15,55	0,08185	0,4445	1,566	19,21	2,223
1,67E+04	0,07481	0,05498	0,6526	0,214	0,05074	45,06	0,2042	32,74	0,004533	0,3742	19,05	0,06562	0,5388	1,469	17,9	2,384
1,80E+04	0,06158	0,05793	0,641	0,1857	0,04354	43,15	0,1683	36,08	0,003173	0,4283	19,71	0,05004	0,4894	1,343	15,29	2,46
Standard deviation of the data point(exp:1):
Time	obsTGFb	obsTGFbR	obsTGFb_TGFbR	obsTGFb_TGFbR_P	obsI_Smad_TGFb_TGFbR_P	obsSmad	obsSmad_P	obsCoSmad	obsSmad_P_Smad_P	obsSmad_P_CoSmad	obsSmad_N	obsSmad_P_Smad_P_N	obsSmad_P_N	obsSmad_P_CoSmad_N	obsCoSmad_N	I_Smad
0	0,1005	0,1005	0,009225	0,004414	0,0004889	4,118	0,003426	3,432	0,0001515	0,006872	1,912	0,001931	0,008458	0,02285	1,594	0,02473
1286	0,01165	0,01165	0,05017	0,04436	0,0007545	3,753	0,03443	3,115	0,001523	0,06906	1,844	0,01843	0,0846	0,2296	1,614	0,0281
2571	0,01171	0,01171	0,06021	0,03185	0,00291	3,767	0,02937	3,126	0,001131	0,05961	1,845	0,01941	0,085	0,2283	1,615	0,09473
3857	0,01192	0,01192	0,06632	0,02402	0,004267	3,849	0,02229	3,195	0,000655	0,04617	1,862	0,01171	0,06589	0,1768	1,61	0,1815
5143	0,012	0,012	0,06867	0,02102	0,004786	3,898	0,01873	3,237	0,0004678	0,03917	1,871	0,007886	0,05405	0,1453	1,608	0,2331
6429	0,01203	0,01203	0,06927	0,02026	0,004914	3,917	0,0175	3,253	0,0004119	0,03671	1,875	0,006589	0,04937	0,1328	1,606	0,2485
7714	0,01244	0,01244	0,09164	0,004557	0,0005737	4	0,007367	3,323	0,000164	0,01639	1,889	0,003646	0,03331	0,08772	1,603	0,2477
9000	0,01265	0,01265	0,09271	0,004414	0,0004889	4,101	0,003524	3,416	0,0001515	0,007134	1,909	0,001933	0,009677	0,02595	1,595	0,2172
1,03E+04	0,01265	0,01265	0,09164	0,004515	0,0005058	4,114	0,003454	3,428	0,0001515	0,006921	1,911	0,001931	0,008498	0,02296	1,594	0,1492
1,16E+04	0,01186	0,01186	0,0598	0,03215	0,002738	3,9	0,02248	3,24	0,0006419	0,04641	1,873	0,006272	0,04981	0,1361	1,606	0,08797
1,29E+04	0,01177	0,01177	0,06057	0,03131	0,002961	3,817	0,0265	3,168	0,0009115	0,05423	1,856	0,01366	0,07195	0,194	1,612	0,09764
1,41E+04	0,01189	0,01189	0,06505	0,02562	0,003977	3,846	0,02304	3,192	0,0006965	0,04762	1,861	0,01177	0,06629	0,1782	1,61	0,1586
1,54E+04	0,01198	0,01198	0,0678	0,02212	0,00459	3,886	0,01971	3,227	0,0005152	0,04112	1,869	0,008665	0,05676	0,1526	1,608	0,2121
1,67E+04	0,01202	0,01202	0,06886	0,02077	0,004824	3,909	0,01807	3,246	0,000437	0,03785	1,874	0,007075	0,05121	0,1378	1,607	0,2378
1,80E+04	0,01203	0,01203	0,06904	0,02054	0,00486	3,917	0,01759	3,253	0,0004152	0,03688	1,875	0,006537	0,04921	0,1325	1,606	0,2423
--- End of replicate 2 ---
--- Replicate 3 ---
Measured data (exp:1):
Time	obsTGFb	obsTGFbR	obsTGFb_TGFbR	obsTGFb_TGFbR_P	obsI_Smad_TGFb_TGFbR_P	obsSmad	obsSmad_P	obsCoSmad	obsSmad_P_Smad_P	obsSmad_P_CoSmad	obsSmad_N	obsSmad_P_Smad_P_N	obsSmad_P_N	obsSmad_P_CoSmad_N	obsCoSmad_N	I_Smad
0	0,9288	1,092	0,0009095	0,003907	0,0004515	46,96	0,001434	30,99	5,05E-05	0,001719	20,15	0,001347	0,01115	0,003281	15,85	0,01164
1286	0,03559	0,04761	0,5673	0,4453	0,004923	34,95	0,2958	31,26	1,59E-02	0,6806	17,93	0,1944	0,8019	2,471	13,43	0,1478
2571	0,04805	0,05188	0,5314	0,3125	0,02304	40,49	0,2994	29,25	0,01129	0,5478	17,63	0,204	0,8243	2,425	15,2	0,9392
3857	0,07269	0,05242	0,7132	0,2134	0,03884	37,89	0,2473	32,03	0,006145	0,4797	17,52	0,1304	0,718	1,888	17,72	1,652
5143	0,06876	0,07503	0,8088	0,2136	0,04409	31,6	0,2323	30,46	0,004373	0,4033	16,93	0,07602	0,3987	1,52	15,37	1,858
6429	0,0278	0,05969	0,7203	0,1914	0,04899	36,92	0,174	37,15	0,004082	0,4276	19,49	0,06898	0,5395	1,533	18	2,539
7714	0,07407	0,07742	1,09	0,0119	0,002973	32,63	0,06407	30,48	0,0003976	0,1537	17,44	0,03345	0,3326	0,7589	16,09	2,109
9000	0,07212	0,05771	0,9488	0,002505	6,64E-05	44,64	0,002082	35,1	0,0001938	0,005827	19,85	0,001032	0,04561	0,1562	16,03	2,211
1,03E+04	0,0591	0,0691	1,004	0,01758	1,70E-03	36,44	0,003082	32,8	0,0001009	0,01412	21,71	3,65E-05	0,02165	0,0007958	15,93	1,57
1,16E+04	0,06055	0,06993	0,4606	0,3033	0,02463	35,45	0,1813	30,03	0,00503	0,4266	17,88	6,07E-02	0,4914	1,194	17,83	0,9663
1,29E+04	0,04425	0,07012	0,6019	0,2805	0,03292	34,88	0,2037	33,79	0,009496	0,5913	19,21	0,1534	0,6631	1,726	18,07	1,048
1,41E+04	0,05995	0,08593	0,6885	0,2766	0,03701	32,56	0,1982	34,47	0,007005	0,4664	15,4	0,106	0,6023	1,983	18,15	1,543
1,54E+04	0,05448	0,0706	0,5756	0,2028	0,04244	37,29	0,1764	34,82	0,004968	0,3925	15,86	0,06746	0,6852	1,665	17,27	2,194
1,67E+04	0,04977	0,08663	0,638	0,2206	0,04941	44,2	0,1854	35,08	0,004558	0,4073	18,82	0,0602	0,52	1,544	16,81	2,289
1,80E+04	0,06645	0,04658	0,6543	0,2524	0,04761	44,25	0,1646	38,65	0,00336	0,3886	15,03	0,06333	0,5433	1,446	17,3	2,42
Standard deviation of the data point(exp:1):
Time	obsTGFb	obsTGFbR	obsTGFb_TGFbR	obsTGFb_TGFbR_P	obsI_Smad_TGFb_TGFbR_P	obsSmad	obsSmad_P	obsCoSmad	obsSmad_P_Smad_P	obsSmad_P_CoSmad	obsSmad_N	obsSmad_P_Smad_P_N	obsSmad_P_N	obsSmad_P_CoSmad_N	obsCoSmad_N	I_Smad
0	0,1005	0,1005	0,009225	0,004414	0,0004889	4,118	0,003426	3,432	0,0001515	0,006872	1,912	0,001931	0,008458	0,02285	1,594	0,02473
1286	0,01165	0,01165	0,05017	0,04436	0,0007545	3,753	0,03443	3,115	0,001523	0,06906	1,844	0,01843	0,0846	0,2296	1,614	0,0281
2571	0,01171	0,01171	0,06021	0,03185	0,00291	3,767	0,02937	3,126	0,001131	0,05961	1,845	0,01941	0,085	0,2283	1,615	0,09473
3857	0,01192	0,01192	0,06632	0,02402	0,004267	3,849	0,02229	3,195	0,000655	0,04617	1,862	0,01171	0,06589	0,1768	1,61	0,1815
5143	0,012	0,012	0,06867	0,02102	0,004786	3,898	0,01873	3,237	0,0004678	0,03917	1,871	0,007886	0,05405	0,1453	1,608	0,2331
6429	0,01203	0,01203	0,06927	0,02026	0,004914	3,917	0,0175	3,253	0,0004119	0,03671	1,875	0,006589	0,04937	0,1328	1,606	0,2485
7714	0,01244	0,01244	0,09164	0,004557	0,0005737	4	0,007367	3,323	0,000164	0,01639	1,889	0,003646	0,03331	0,08772	1,603	0,2477
9000	0,01265	0,01265	0,09271	0,004414	0,0004889	4,101	0,003524	3,416	0,0001515	0,007134	1,909	0,001933	0,009677	0,02595	1,595	0,2172
1,03E+04	0,01265	0,01265	0,09164	0,004515	0,0005058	4,114	0,003454	3,428	0,0001515	0,006921	1,911	0,001931	0,008498	0,02296	1,594	0,1492
1,16E+04	0,01186	0,01186	0,0598	0,03215	0,002738	3,9	0,02248	3,24	0,0006419	0,04641	1,873	0,006272	0,04981	0,1361	1,606	0,08797
1,29E+04	0,01177	0,01177	0,06057	0,03131	0,002961	3,817	0,0265	3,168	0,0009115	0,05423	1,856	0,01366	0,07195	0,194	1,612	0,09764
1,41E+04	0,01189	0,01189	0,06505	0,02562	0,003977	3,846	0,02304	3,192	0,0006965	0,04762	1,861	0,01177	0,06629	0,1782	1,61	0,1586
1,54E+04	0,01198	0,01198	0,0678	0,02212	0,00459	3,886	0,01971	3,227	0,0005152	0,04112	1,869	0,008665	0,05676	0,1526	1,608	0,2121
1,67E+04	0,01202	0,01202	0,06886	0,02077	0,004824	3,909	0,01807	3,246	0,000437	0,03785	1,874	0,007075	0,05121	0,1378	1,607	0,2378
1,80E+04	0,01203	0,01203	0,06904	0,02054	0,00486	3,917	0,01759	3,253	0,0004152	0,03688	1,875	0,006537	0,04921	0,1325	1,606	0,2423
--- End of replicate 3 ---
--- Replicate 4 ---
Measured data (exp:1):
Time	obsTGFb	obsTGFbR	obsTGFb_TGFbR	obsTGFb_TGFbR_P	obsI_Smad_TGFb_TGFbR_P	obsSmad	obsSmad_P	obsCoSmad	obsSmad_P_Smad_P	obsSmad_P_CoSmad	obsSmad_N	obsSmad_P_Smad_P_N	obsSmad_P_N	obsSmad_P_CoSmad_N	obsCoSmad_N	I_Smad
0	1,051	0,9353	0,01937	0,002829	5,01E-05	35,96	0,0005023	31,32	8,57E-05	0,00256	18,33	0,001328	0,009289	0,002524	11,77	0,03056
1286	0,06154	0,07971	0,5039	0,4459	5,80E-03	33,35	0,397	30,65	1,43E-02	0,6256	22,42	0,204	0,7609	2,368	18,48	0,08992
2571	0,06573	0,05792	0,5362	0,3011	0,03272	38,97	0,2696	29,75	0,0105	0,5764	20,81	0,1957	0,7393	2,214	14,67	0,9819
3857	0,07649	0,07361	0,7371	0,2262	0,03391	34,1	0,2652	30,43	0,006151	0,4573	21,69	0,1148	0,6012	1,749	16,08	1,85
5143	0,07115	0,05764	0,6517	0,1961	0,04662	45,33	0,18	31,93	0,004187	0,3844	20,64	0,0715	0,5895	1,411	15,87	2,391
6429	0,05906	0,07619	0,5703	0,1993	0,04725	42,02	0,1761	27,51	0,003655	0,3042	19,02	0,06349	0,4109	1,218	16,99	2,44
7714	0,108	0,07743	0,9061	0,009833	0,003004	48,08	0,06535	33,2	0,000565	0,1395	17,65	0,03584	0,3449	1,014	14,72	2,43
9000	0,0944	0,06321	0,9087	0,003649	0,0004605	36,15	0,01093	35,51	0,0001278	0,0215	17,17	0,003037	0,05385	0,1276	12,48	2,056
1,03E+04	0,05766	0,08045	0,9264	0,007324	0,00168	39,12	0,002245	38,86	8,81E-05	0,003393	19,02	0,003279	0,01697	0,00395	15,1	1,417
1,16E+04	0,06073	0,06597	0,5609	0,2898	0,024	41,34	0,1835	33,83	5,41E-03	0,4386	19,06	0,06156	0,5126	1,408	15,3	0,8364
1,29E+04	0,07234	0,06954	0,6383	0,2726	0,03067	45,52	0,266	36,83	0,009038	0,5529	17,33	0,1431	0,7865	1,793	16,81	0,8475
1,41E+04	0,04923	0,06576	0,6474	0,2548	0,03731	36,35	0,2275	27,13	0,007051	0,4996	16,38	0,1212	0,5925	1,793	17,48	1,534
1,54E+04	0,07601	0,06413	0,7452	0,2164	0,04788	36,86	0,1615	32,76	0,00457	0,3811	18,95	0,07345	0,5611	1,528	14,11	2,124
1,67E+04	0,05807	0,07339	0,7156	0,2348	0,05534	42,6	0,1918	31,72	0,004321	0,4084	22,87	0,06224	0,5164	1,24	11,9	2,657
1,80E+04	0,05833	0,04582	0,7435	0,1786	0,04813	38,52	0,1725	35,2	0,004043	0,3287	18,42	0,06033	0,5097	1,321	18,87	2,754
Standard deviation of the data point(exp:1):
Time	obsTGFb	obsTGFbR	obsTGFb_TGFbR	obsTGFb_TGFbR_P	obsI_Smad_TGFb_TGFbR_P	obsSmad	obsSmad_P	obsCoSmad	obsSmad_P_Smad_P	obsSmad_P_CoSmad	obsSmad_N	obsSmad_P_Smad_P_N	obsSmad_P_N	obsSmad_P_CoSmad_N	obsCoSmad_N	I_Smad
0	0,1005	0,1005	0,009225	0,004414	0,0004889	4,118	0,003426	3,432	0,0001515	0,006872	1,912	0,001931	0,008458	0,02285	1,594	0,02473
1286	0,01165	0,01165	0,05017	0,04436	0,0007545	3,753	0,03443	3,115	0,001523	0,06906	1,844	0,01843	0,0846	0,2296	1,614	0,0281
2571	0,01171	0,01171	0,06021	0,03185	0,00291	3,767	0,02937	3,126	0,001131	0,05961	1,845	0,01941	0,085	0,2283	1,615	0,09473
3857	0,01192	0,01192	0,06632	0,02402	0,004267	3,849	0,02229	3,195	0,000655	0,04617	1,862	0,01171	0,06589	0,1768	1,61	0,1815
5143	0,012	0,012	0,06867	0,02102	0,004786	3,898	0,01873	3,237	0,0004678	0,03917	1,871	0,007886	0,05405	0,1453	1,608	0,2331
6429	0,01203	0,01203	0,06927	0,02026	0,004914	3,917	0,0175	3,253	0,0004119	0,03671	1,875	0,006589	0,04937	0,1328	1,606	0,2485
7714	0,01244	0,01244	0,09164	0,004557	0,0005737	4	0,007367	3,323	0,000164	0,01639	1,889	0,003646	0,03331	0,08772	1,603	0,2477
9000	0,01265	0,01265	0,09271	0,004414	0,0004889	4,101	0,003524	3,416	0,0001515	0,007134	1,909	0,001933	0,009677	0,02595	1,595	0,2172
1,03E+04	0,01265	0,01265	0,09164	0,004515	0,0005058	4,114	0,003454	3,428	0,0001515	0,006921	1,911	0,001931	0,008498	0,02296	1,594	0,1492
1,16E+04	0,01186	0,01186	0,0598	0,03215	0,002738	3,9	0,02248	3,24	0,0006419	0,04641	1,873	0,006272	0,04981	0,1361	1,606	0,08797
1,29E+04	0,01177	0,01177	0,06057	0,03131	0,002961	3,817	0,0265	3,168	0,0009115	0,05423	1,856	0,01366	0,07195	0,194	1,612	0,09764
1,41E+04	0,01189	0,01189	0,06505	0,02562	0,003977	3,846	0,02304	3,192	0,0006965	0,04762	1,861	0,01177	0,06629	0,1782	1,61	0,1586
1,54E+04	0,01198	0,01198	0,0678	0,02212	0,00459	3,886	0,01971	3,227	0,0005152	0,04112	1,869	0,008665	0,05676	0,1526	1,608	0,2121
1,67E+04	0,01202	0,01202	0,06886	0,02077	0,004824	3,909	0,01807	3,246	0,000437	0,03785	1,874	0,007075	0,05121	0,1378	1,607	0,2378
1,80E+04	0,01203	0,01203	0,06904	0,02054	0,00486	3,917	0,01759	3,253	0,0004152	0,03688	1,875	0,006537	0,04921	0,1325	1,606	0,2423
--- End of replicate 4 ---
--- Replicate 5 ---
Measured data (exp:1):
Time	obsTGFb	obsTGFbR	obsTGFb_TGFbR	obsTGFb_TGFbR_P	obsI_Smad_TGFb_TGFbR_P	obsSmad	obsSmad_P	obsCoSmad	obsSmad_P_Smad_P	obsSmad_P_CoSmad	obsSmad_N	obsSmad_P_Smad_P_N	obsSmad_P_N	obsSmad_P_CoSmad_N	obsCoSmad_N	I_Smad
0	1,033	1,141	0,0171	0,001707	6,69E-05	39,97	0,0001276	35,7	5,23E-05	0,002382	18,08	0,0007493	0,008176	0,009531	17,34	0,02782
1286	0,04592	0,06676	0,48	0,383	4,78E-03	38,9	0,3081	29,27	1,33E-02	0,666	19,93	0,1979	0,7904	2,237	18,39	0,1524
2571	0,05845	0,04719	0,5261	0,3526	0,03139	35,87	0,2841	29,07	0,01057	0,5994	16,66	0,2016	0,938	2,453	14,08	0,8025
3857	0,06059	0,06807	0,7674	0,2311	0,04089	41,44	0,2132	32,76	0,005582	0,4676	16,97	0,1229	0,6703	1,96	17,3	2,062
5143	0,08013	0,07279	0,7321	0,2167	0,05273	36,1	0,1871	35,5	0,004943	0,3069	17,61	0,08198	0,5141	1,289	13,74	2,159
6429	0,06836	0,07637	0,7838	0,2468	0,04702	36,96	0,1821	33,89	0,003875	0,3491	20,45	0,05492	0,4289	1,203	14,86	2,842
7714	0,08612	0,07945	0,9259	0,01206	0,003617	40,82	0,06628	26,81	0,0005852	0,1487	17,23	0,03015	0,3593	0,7787	17,32	2,333
9000	0,06795	0,07938	0,845	0,000216	9,46E-05	41,33	0,006093	29,19	0,0001809	0,02488	17,67	0,0008995	0,05059	0,1172	15,31	2,297
1,03E+04	0,08679	0,08447	0,8804	0,0135	9,18E-04	45,68	0,002028	39,88	6,41E-05	0,01188	19,81	0,0007721	0,0005938	0,008879	17,76	1,637
1,16E+04	0,07173	0,05692	0,4695	0,3097	0,02628	41,25	0,203	34,03	5,74E-03	0,3541	15,84	0,08101	0,53	1,062	14,91	0,9423
1,29E+04	0,07236	0,05492	0,6292	0,2841	0,02894	33,62	0,2872	27,75	0,007418	0,606	19	0,1462	0,7003	1,866	14,96	0,999
1,41E+04	0,07064	0,06596	0,6647	0,2295	0,04075	43,33	0,2239	36,06	0,00617	0,4996	20,1	0,1201	0,6088	1,84	14,83	1,784
1,54E+04	0,06713	0,05455	0,7395	0,248	0,0443	36,32	0,2048	37,29	0,005322	0,4323	20,72	0,09334	0,455	1,429	17,2	1,889
1,67E+04	0,04788	0,07515	0,6791	0,2177	0,048	39,73	0,1275	28	0,004304	0,3379	18,96	0,06617	0,4519	1,226	14,82	2,13
1,80E+04	0,04556	0,05656	0,6242	0,1971	0,05077	37,24	0,1616	38,51	0,004188	0,382	17,43	0,07245	0,398	1,37	15,94	2,489
Standard deviation of the data point(exp:1):
Time	obsTGFb	obsTGFbR	obsTGFb_TGFbR	obsTGFb_TGFbR_P	obsI_Smad_TGFb_TGFbR_P	obsSmad	obsSmad_P	obsCoSmad	obsSmad_P_Smad_P	obsSmad_P_CoSmad	obsSmad_N	obsSmad_P_Smad_P_N	obsSmad_P_N	obsSmad_P_CoSmad_N	obsCoSmad_N	I_Smad
0	0,1005	0,1005	0,009225	0,004414	0,0004889	4,118	0,003426	3,432	0,0001515	0,006872	1,912	0,001931	0,008458	0,02285	1,594	0,02473
1286	0,01165	0,01165	0,05017	0,04436	0,0007545	3,753	0,03443	3,115	0,001523	0,06906	1,844	0,01843	0,0846	0,2296	1,614	0,0281
2571	0,01171	0,01171	0,06021	0,03185	0,00291	3,767	0,02937	3,126	0,001131	0,05961	1,845	0,01941	0,085	0,2283	1,615	0,09473
3857	0,01192	0,01192	0,06632	0,02402	0,004267	3,849	0,02229	3,195	0,000655	0,04617	1,862	0,01171	0,06589	0,1768	1,61	0,1815
5143	0,012	0,012	0,06867	0,02102	0,004786	3,898	0,01873	3,237	0,0004678	0,03917	1,871	0,007886	0,05405	0,1453	1,608	0,2331
6429	0,01203	0,01203	0,06927	0,02026	0,004914	3,917	0,0175	3,253	0,0004119	0,03671	1,875	0,006589	0,04937	0,1328	1,606	0,2485
7714	0,01244	0,01244	0,09164	0,004557	0,0005737	4	0,007367	3,323	0,000164	0,01639	1,889	0,003646	0,03331	0,08772	1,603	0,2477
9000	0,01265	0,01265	0,09271	0,004414	0,0004889	4,101	0,003524	3,416	0,0001515	0,007134	1,909	0,001933	0,009677	0,02595	1,595	0,2172
1,03E+04	0,01265	0,01265	0,09164	0,004515	0,0005058	4,114	0,003454	3,428	0,0001515	0,006921	1,911	0,001931	0,008498	0,02296	1,594	0,1492
1,16E+04	0,01186	0,01186	0,0598	0,03215	0,002738	3,9	0,02248	3,24	0,0006419	0,04641	1,873	0,006272	0,04981	0,1361	1,606	0,08797
1,29E+04	0,01177	0,01177	0,06057	0,03131	0,002961	3,817	0,0265	3,168	0,0009115	0,05423	1,856	0,01366	0,07195	0,194	1,612	0,09764
1,41E+04	0,01189	0,01189	0,06505	0,02562	0,003977	3,846	0,02304	3,192	0,0006965	0,04762	1,861	0,01177	0,06629	0,1782	1,61	0,1586
1,54E+04	0,01198	0,01198	0,0678	0,02212	0,00459	3,886	0,01971	3,227	0,0005152	0,04112	1,869	0,008665	0,05676	0,1526	1,608	0,2121
1,67E+04	0,01202	0,01202	0,06886	0,02077	0,004824	3,909	0,01807	3,246	0,000437	0,03785	1,874	0,007075	0,05121	0,1378	1,607	0,2378
1,80E+04	0,01203	0,01203	0,06904	0,02054	0,00486	3,917	0,01759	3,253	0,0004152	0,03688	1,875	0,006537	0,04921	0,1325	1,606	0,2423
--- End of replicate 5 ---
--- Replicate 6 ---
Measured data (exp:1):
Time	obsTGFb	obsTGFbR	obsTGFb_TGFbR	obsTGFb_TGFbR_P	obsI_Smad_TGFb_TGFbR_P	obsSmad	obsSmad_P	obsCoSmad	obsSmad_P_Smad_P	obsSmad_P_CoSmad	obsSmad_N	obsSmad_P_Smad_P_N	obsSmad_P_N	obsSmad_P_CoSmad_N	obsCoSmad_N	I_Smad
0	1,063	0,9845	0,0002203	0,001637	0,0007038	34,92	0,001418	31,59	0,0002714	0,01423	21,82	0,003287	0,004383	0,009546	16,13	0,04979
1286	0,06071	0,06481	0,5241	0,4766	0,005275	39,9	0,3804	31,8	0,01554	0,528	18,97	0,1611	0,8196	2,503	12,29	0,09443
2571	0,07002	0,0535	0,6431	0,3425	0,02848	40,81	0,2797	28,29	0,01038	0,5843	14,64	0,1909	0,802	2,419	14,59	0,7843
3857	0,07442	0,05825	0,6054	0,2271	0,03618	37,69	0,2072	22,34	0,006433	0,4703	21,27	0,1394	0,6156	2,037	14,41	1,894
5143	0,05677	0,07163	0,6997	0,233	0,04653	38,55	0,1859	36,61	0,003706	0,3628	18,34	0,07648	0,5914	1,565	15,37	2,407
6429	0,06371	0,0496	0,7076	0,1748	0,04708	38,83	0,1858	33,79	0,004188	0,3793	18,97	0,05687	0,4863	1,246	14,23	2,283
7714	0,09805	0,04711	0,8865	0,01221	0,003032	34,09	0,07492	30,85	0,0008481	0,1535	15,44	0,03252	0,3101	0,7935	15,43	2,514
9000	0,06991	0,08637	0,9847	0,0008505	0,001217	38,89	0,0124	40,78	8,11E-05	0,022	16,5	0,002383	0,05835	0,1496	14,32	2,253
1,03E+04	0,07994	0,07433	0,9212	0,004444	0,0007289	48,78	0,00523	38,83	3,01E-04	0,008745	18,83	0,001713	0,009256	0,03572	16,28	1,315
1,16E+04	0,04866	0,05037	0,4988	0,3467	0,0254	37,51	0,2485	36,29	0,006044	0,4447	19,85	0,06439	0,5146	1,198	17,82	0,848
1,29E+04	0,08871	0,07166	0,5713	0,3245	0,03183	41,56	0,2752	30,99	0,006372	0,5483	15,17	0,1472	0,6547	1,895	15,05	0,9105
1,41E+04	0,06271	0,06248	0,6602	0,1977	0,04908	37,05	0,2391	30,85	0,006392	0,4441	17,73	0,1171	0,5941	1,694	16,91	1,469
1,54E+04	0,05069	0,0709	0,6192	0,2071	0,04734	31,41	0,1957	34,46	0,005724	0,456	18,35	0,07666	0,6003	1,484	17,52	1,934
1,67E+04	0,0727	0,06527	0,7132	0,2347	0,04554	34,1	0,1689	34,18	0,004107	0,3074	18,47	0,06115	0,4405	1,338	15,84	2,378
1,80E+04	0,07315	0,08377	0,5824	0,1873	0,05305	43,7	0,1683	28,63	0,004001	0,459	19,36	0,06395	0,5484	1,432	15,59	2,541
Standard deviation of the data point(exp:1):
Time	obsTGFb	obsTGFbR	obsTGFb_TGFbR	obsTGFb_TGFbR_P	obsI_Smad_TGFb_TGFbR_P	obsSmad	obsSmad_P	obsCoSmad	obsSmad_P_Smad_P	obsSmad_P_CoSmad	obsSmad_N	obsSmad_P_Smad_P_N	obsSmad_P_N	obsSmad_P_CoSmad_N	obsCoSmad_N	I_Smad
0	0,1005	0,1005	0,009225	0,004414	0,0004889	4,118	0,003426	3,432	0,0001515	0,006872	1,912	0,001931	0,008458	0,02285	1,594	0,02473
1286	0,01165	0,01165	0,05017	0,04436	0,0007545	3,753	0,03443	3,115	0,001523	0,06906	1,844	0,01843	0,0846	0,2296	1,614	0,0281
2571	0,01171	0,01171	0,06021	0,03185	0,00291	3,767	0,02937	3,126	0,001131	0,05961	1,845	0,01941	0,085	0,2283	1,615	0,09473
3857	0,01192	0,01192	0,06632	0,02402	0,004267	3,849	0,02229	3,195	0,000655	0,04617	1,862	0,01171	0,06589	0,1768	1,61	0,1815
5143	0,012	0,012	0,06867	0,02102	0,004786	3,898	0,01873	3,237	0,0004678	0,03917	1,871	0,007886	0,05405	0,1453	1,608	0,2331
6429	0,01203	0,01203	0,06927	0,02026	0,004914	3,917	0,0175	3,253	0,0004119	0,03671	1,875	0,006589	0,04937	0,1328	1,606	0,2485
7714	0,01244	0,01244	0,09164	0,004557	0,0005737	4	0,007367	3,323	0,000164	0,01639	1,889	0,003646	0,03331	0,08772	1,603	0,2477
9000	0,01265	0,01265	0,09271	0,004414	0,0004889	4,101	0,003524	3,416	0,0001515	0,007134	1,909	0,001933	0,009677	0,02595	1,595	0,2172
1,03E+04	0,01265	0,01265	0,09164	0,004515	0,0005058	4,114	0,003454	3,428	0,0001515	0,006921	1,911	0,001931	0,008498	0,02296	1,594	0,1492
1,16E+04	0,01186	0,01186	0,0598	0,03215	0,002738	3,9	0,02248	3,24	0,0006419	0,04641	1,873	0,006272	0,04981	0,1361	1,606	0,08797
1,29E+04	0,01177	0,01177	0,06057	0,03131	0,002961	3,817	0,0265	3,168	0,0009115	0,05423	1,856	0,01366	0,07195	0,194	1,612	0,09764
1,41E+04	0,01189	0,01189	0,06505	0,02562	0,003977	3,846	0,02304	3,192	0,0006965	0,04762	1,861	0,01177	0,06629	0,1782	1,61	0,1586
1,54E+04	0,01198	0,01198	0,0678	0,02212	0,00459	3,886	0,01971	3,227	0,0005152	0,04112	1,869	0,008665	0,05676	0,1526	1,608	0,2121
1,67E+04	0,01202	0,01202	0,06886	0,02077	0,004824	3,909	0,01807	3,246	0,000437	0,03785	1,874	0,007075	0,05121	0,1378	1,607	0,2378
1,80E+04	0,01203	0,01203	0,06904	0,02054	0,00486	3,917	0,01759	3,253	0,0004152	0,03688	1,875	0,006537	0,04921	0,1325	1,606	0,2423
--- End of replicate 6 ---
--- Replicate 7 ---
Measured data (exp:1):
Time	obsTGFb	obsTGFbR	obsTGFb_TGFbR	obsTGFb_TGFbR_P	obsI_Smad_TGFb_TGFbR_P	obsSmad	obsSmad_P	obsCoSmad	obsSmad_P_Smad_P	obsSmad_P_CoSmad	obsSmad_N	obsSmad_P_Smad_P_N	obsSmad_P_N	obsSmad_P_CoSmad_N	obsCoSmad_N	I_Smad
0	1,032	0,9469	0,01538	0,005889	0,0003814	39,92	0,002684	34,55	0,0001608	0,01033	15,71	0,002263	0,003026	0,01094	13,26	0,004096
1286	0,06107	0,05726	0,5121	0,3772	0,006591	36,62	0,322	32,98	0,0142	0,7159	18,8	0,2199	0,8223	2,163	13,8	0,1391
2571	0,05496	0,0692	0,6008	0,3049	0,03614	34,24	0,2946	31,98	0,01144	0,6889	22,31	0,1867	0,8132	2,691	15,54	1,032
3857	0,09774	0,04767	0,6131	0,278	0,03613	38,19	0,2508	35,58	0,0069	0,4653	19,97	0,09144	0,6834	1,5	15,15	1,259
5143	0,05053	0,07129	0,826	0,179	0,05558	36,13	0,1737	34,12	0,004906	0,4106	17,21	0,08831	0,5315	1,507	19,43	2,359
6429	0,07659	0,05987	0,6986	0,195	0,05043	45,92	0,1706	35,92	0,003985	0,3561	17,46	0,06012	0,4296	1,409	15,97	2,19
7714	0,06984	0,08779	1,115	0,01848	0,002917	41,13	0,07653	32,58	0,0009242	0,1744	19,01	0,0356	0,368	0,8746	17,42	2,266
9000	0,07658	0,09594	0,7681	0,0006003	0,0007446	39,37	0,0121	42,2	0,0001327	0,01273	18,98	0,0003693	0,04859	0,1038	14,55	2,067
1,03E+04	0,09109	0,0714	0,8973	0,00219	0,001986	40,48	0,0003437	31	2,48E-05	0,01192	19,34	0,002062	0,01024	0,03114	17,15	1,376
1,16E+04	0,06312	0,07561	0,6632	0,325	0,02372	37,43	0,2583	33,92	5,50E-03	0,5117	18,25	0,05387	0,4551	1,172	13,23	0,7918
1,29E+04	0,08623	0,08254	0,6534	0,2699	0,03026	34,84	0,2743	28,25	0,01028	0,5737	16,42	0,1254	0,7254	2,129	16,05	1,01
1,41E+04	0,05201	0,08417	0,6215	0,2012	0,04059	43,35	0,2146	31,24	0,005899	0,5	19,04	0,1319	0,7376	1,668	16,64	1,462
1,54E+04	0,07156	0,05939	0,7009	0,205	0,04361	36,59	0,1846	35,82	0,003632	0,4604	20,53	0,0799	0,5713	1,493	14,68	1,943
1,67E+04	0,06479	0,06259	0,6391	0,19	0,04781	45,85	0,2195	32,54	0,003918	0,3398	13,84	0,07464	0,4236	1,174	16,53	2,627
1,80E+04	0,04897	0,0539	0,8236	0,1751	0,048	39,65	0,1904	26,93	0,004644	0,2916	17,96	0,0666	0,4841	1,255	15,68	2,259
Standard deviation of the data point(exp:1):
Time	obsTGFb	obsTGFbR	obsTGFb_TGFbR	obsTGFb_TGFbR_P	obsI_Smad_TGFb_TGFbR_P	obsSmad	obsSmad_P	obsCoSmad	obsSmad_P_Smad_P	obsSmad_P_CoSmad	obsSmad_N	obsSmad_P_Smad_P_N	obsSmad_P_N	obsSmad_P_CoSmad_N	obsCoSmad_N	I_Smad
0	0,1005	0,1005	0,009225	0,004414	0,0004889	4,118	0,003426	3,432	0,0001515	0,006872	1,912	0,001931	0,008458	0,02285	1,594	0,02473
1286	0,01165	0,01165	0,05017	0,04436	0,0007545	3,753	0,03443	3,115	0,001523	0,06906	1,844	0,01843	0,0846	0,2296	1,614	0,0281
2571	0,01171	0,01171	0,06021	0,03185	0,00291	3,767	0,02937	3,126	0,001131	0,05961	1,845	0,01941	0,085	0,2283	1,615	0,09473
3857	0,01192	0,01192	0,06632	0,02402	0,004267	3,849	0,02229	3,195	0,000655	0,04617	1,862	0,01171	0,06589	0,1768	1,61	0,1815
5143	0,012	0,012	0,06867	0,02102	0,004786	3,898	0,01873	3,237	0,0004678	0,03917	1,871	0,007886	0,05405	0,1453	1,608	0,2331
6429	0,01203	0,01203	0,06927	0,02026	0,004914	3,917	0,0175	3,253	0,0004119	0,03671	1,875	0,006589	0,04937	0,1328	1,606	0,2485
7714	0,01244	0,01244	0,09164	0,004557	0,0005737	4	0,007367	3,323	0,000164	0,01639	1,889	0,003646	0,03331	0,08772	1,603	0,2477
9000	0,01265	0,01265	0,09271	0,004414	0,0004889	4,101	0,003524	3,416	0,0001515	0,007134	1,909	0,001933	0,009677	0,02595	1,595	0,2172
1,03E+04	0,01265	0,01265	0,09164	0,004515	0,0005058	4,114	0,003454	3,428	0,0001515	0,006921	1,911	0,001931	0,008498	0,02296	1,594	0,1492
1,16E+04	0,01186	0,01186	0,0598	0,03215	0,002738	3,9	0,02248	3,24	0,0006419	0,04641	1,873	0,006272	0,04981	0,1361	1,606	0,08797
1,29E+04	0,01177	0,01177	0,06057	0,03131	0,002961	3,817	0,0265	3,168	0,0009115	0,05423	1,856	0,01366	0,07195	0,194	1,612	0,09764
1,41E+04	0,01189	0,01189	0,06505	0,02562	0,003977	3,846	0,02304	3,192	0,0006965	0,04762	1,861	0,01177	0,06629	0,1782	1,61	0,1586
1,54E+04	0,01198	0,01198	0,0678	0,02212	0,00459	3,886	0,01971	3,227	0,0005152	0,04112	1,869	0,008665	0,05676	0,1526	1,608	0,2121
1,67E+04	0,01202	0,01202	0,06886	0,02077	0,004824	3,909	0,01807	3,246	0,000437	0,03785	1,874	0,007075	0,05121	0,1378	1,607	0,2378
1,80E+04	0,01203	0,01203	0,06904	0,02054	0,00486	3,917	0,01759	3,253	0,0004152	0,03688	1,875	0,006537	0,04921	0,1325	1,606	0,2423
--- End of replicate 7 ---
--- Replicate 8 ---
Measured data (exp:1):
Time	obsTGFb	obsTGFbR	obsTGFb_TGFbR	obsTGFb_TGFbR_P	obsI_Smad_TGFb_TGFbR_P	obsSmad	obsSmad_P	obsCoSmad	obsSmad_P_Smad_P	obsSmad_P_CoSmad	obsSmad_N	obsSmad_P_Smad_P_N	obsSmad_P_N	obsSmad_P_CoSmad_N	obsCoSmad_N	I_Smad
0	0,9563	1,133	0,003084	0,004292	0,0002744	33,36	0,005007	31,9	0,0001236	0,01189	15,91	0,002229	0,001847	0,003803	14,67	0,03016
1286	0,05671	0,06666	0,5499	0,4613	0,006291	34,2	0,3558	32,36	0,01623	0,624	21,84	0,1578	0,8513	2,104	15,31	0,09996
2571	0,07172	0,04845	0,7024	0,3158	0,03179	38,45	0,2774	31,14	0,01052	0,7282	17,02	0,1887	0,7994	2,361	14,47	0,8321
3857	0,0617	0,06274	0,5466	0,2746	0,0446	36,11	0,2401	34,99	0,005704	0,4595	19,45	0,1071	0,6683	1,962	17,19	1,513
5143	0,07453	0,07158	0,6812	0,2034	0,05092	35	0,1469	36,35	0,00406	0,3911	18,6	0,06946	0,5234	1,39	17,26	1,84
6429	0,0782	0,08136	0,4075	0,1652	0,05244	47,07	0,1697	39,69	0,003639	0,3159	16,59	0,06	0,4232	1,072	16,08	2,369
7714	0,06793	0,0584	0,9279	0,01319	0,004416	37,71	0,0564	32,47	0,00046	0,1354	20,92	0,02834	0,3176	0,952	16,7	2,273
9000	0,09689	0,07056	1,011	0,006443	6,26E-05	47,66	0,005179	36,64	9,29E-05	0,001947	15,6	0,001286	0,03206	0,1476	13,57	2,147
1,03E+04	0,06741	0,07361	0,7023	0,003739	1,32E-03	30,96	0,001683	30,97	6,69E-05	0,0005926	16,52	0,001501	0,01807	0,02508	13,25	1,629
1,16E+04	0,05751	0,08554	0,6139	0,301	0,02753	39,98	0,2429	28,5	6,92E-03	0,4577	16,53	0,05861	0,508	1,32	16,1	0,883
1,29E+04	0,05019	0,05388	0,566	0,2721	0,02558	34,61	0,2351	31,24	0,009188	0,5487	23,25	0,1265	0,64	1,903	15,35	1,09
1,41E+04	0,05578	0,06633	0,6469	0,2099	0,04196	41,76	0,2211	32,19	0,006337	0,403	18,24	0,1341	0,5071	1,901	17,28	1,549
1,54E+04	0,07377	0,07335	0,6942	0,2489	0,03916	38,11	0,2121	29,04	0,005363	0,4566	17,79	0,07824	0,5773	1,595	15,55	2,015
1,67E+04	0,08315	0,05318	0,6975	0,1808	0,04166	38,88	0,1475	30,52	0,004534	0,385	15,35	0,07479	0,4574	1,215	14,58	2,653
1,80E+04	0,06525	0,07039	0,6429	0,1484	0,0544	37,02	0,1637	29,65	0,003636	0,4123	19,81	0,05988	0,4575	1,416	18,54	2,458
Standard deviation of the data point(exp:1):
Time	obsTGFb	obsTGFbR	obsTGFb_TGFbR	obsTGFb_TGFbR_P	obsI_Smad_TGFb_TGFbR_P	obsSmad	obsSmad_P	obsCoSmad	obsSmad_P_Smad_P	obsSmad_P_CoSmad	obsSmad_N	obsSmad_P_Smad_P_N	obsSmad_P_N	obsSmad_P_CoSmad_N	obsCoSmad_N	I_Smad
0	0,1005	0,1005	0,009225	0,004414	0,0004889	4,118	0,003426	3,432	0,0001515	0,006872	1,912	0,001931	0,008458	0,02285	1,594	0,02473
1286	0,01165	0,01165	0,05017	0,04436	0,0007545	3,753	0,03443	3,115	0,001523	0,06906	1,844	0,01843	0,0846	0,2296	1,614	0,0281
2571	0,01171	0,01171	0,06021	0,03185	0,00291	3,767	0,02937	3,126	0,001131	0,05961	1,845	0,01941	0,085	0,2283	1,615	0,09473
3857	0,01192	0,01192	0,06632	0,02402	0,004267	3,849	0,02229	3,195	0,000655	0,04617	1,862	0,01171	0,06589	0,1768	1,61	0,1815
5143	0,012	0,012	0,06867	0,02102	0,004786	3,898	0,01873	3,237	0,0004678	0,03917	1,871	0,007886	0,05405	0,1453	1,608	0,2331
6429	0,01203	0,01203	0,06927	0,02026	0,004914	3,917	0,0175	3,253	0,0004119	0,03671	1,875	0,006589	0,04937	0,1328	1,606	0,2485
7714	0,01244	0,01244	0,09164	0,004557	0,0005737	4	0,007367	3,323	0,000164	0,01639	1,889	0,003646	0,03331	0,08772	1,603	0,2477
9000	0,01265	0,01265	0,09271	0,004414	0,0004889	4,101	0,003524	3,416	0,0001515	0,007134	1,909	0,001933	0,009677	0,02595	1,595	0,2172
1,03E+04	0,01265	0,01265	0,09164	0,004515	0,0005058	4,114	0,003454	3,428	0,0001515	0,006921	1,911	0,001931	0,008498	0,02296	1,594	0,1492
1,16E+04	0,01186	0,01186	0,0598	0,03215	0,002738	3,9	0,02248	3,24	0,0006419	0,04641	1,873	0,006272	0,04981	0,1361	1,606	0,08797
1,29E+04	0,01177	0,01177	0,06057	0,03131	0,002961	3,817	0,0265	3,168	0,0009115	0,05423	1,856	0,01366	0,07195	0,194	1,612	0,09764
1,41E+04	0,01189	0,01189	0,06505	0,02562	0,003977	3,846	0,02304	3,192	0,0006965	0,04762	1,861	0,01177	0,06629	0,1782	1,61	0,1586
1,54E+04	0,01198	0,01198	0,0678	0,02212	0,00459	3,886	0,01971	3,227	0,0005152	0,04112	1,869	0,008665	0,05676	0,1526	1,608	0,2121
1,67E+04	0,01202	0,01202	0,06886	0,02077	0,004824	3,909	0,01807	3,246	0,000437	0,03785	1,874	0,007075	0,05121	0,1378	1,607	0,2378
1,80E+04	0,01203	0,01203	0,06904	0,02054	0,00486	3,917	0,01759	3,253	0,0004152	0,03688	1,875	0,006537	0,04921	0,1325	1,606	0,2423
--- End of replicate 8 ---
--- Replicate 9 ---
Measured data (exp:1):
Time	obsTGFb	obsTGFbR	obsTGFb_TGFbR	obsTGFb_TGFbR_P	obsI_Smad_TGFb_TGFbR_P	obsSmad	obsSmad_P	obsCoSmad	obsSmad_P_Smad_P	obsSmad_P_CoSmad	obsSmad_N	obsSmad_P_Smad_P_N	obsSmad_P_N	obsSmad_P_CoSmad_N	obsCoSmad_N	I_Smad
0	0,8868	0,8552	0,005295	0,0009464	0,0001736	32,16	0,0002476	41,52	0,0001229	0,001347	20,6	0,0005847	0,00838	0,02923	13,51	0,02636
1286	0,07186	0,062	0,5309	0,451	0,004637	37,77	0,356	32,4	0,01466	0,5592	18,25	0,1839	0,8955	2,132	14,57	0,118
2571	0,07571	0,07925	0,6769	0,2839	0,03179	39,14	0,3017	29,76	0,01133	0,5514	18,82	0,1878	0,8745	2,336	17,48	0,9494
3857	0,07468	0,07375	0,5542	0,2063	0,04105	46,88	0,2553	36,75	0,006446	0,454	15,77	0,1215	0,7112	1,458	17,75	1,846
5143	0,06812	0,07427	0,5378	0,209	0,04906	37,62	0,1762	33,53	0,004698	0,4004	21,7	0,0726	0,5561	1,277	16,2	2,251
6429	0,0637	0,06437	0,6551	0,1759	0,05523	34,07	0,1652	28,05	0,004788	0,4459	16,73	0,06818	0,5301	1,32	15,53	2,694
7714	0,08502	0,07756	0,9951	0,01108	0,002834	39,34	0,06296	28,3	0,0004752	0,1533	18,23	0,03245	0,3114	1,062	16,2	2,511
9000	0,07103	0,07851	1,008	0,006077	0,0003917	43,03	0,0102	40,66	7,11E-05	0,01836	20,05	0,0008344	0,02279	0,1023	13,09	2,286
1,03E+04	0,07017	0,08612	0,8568	0,008944	0,001574	42,14	0,002665	34,88	2,49E-05	0,0091	21,93	0,0007303	0,007343	0,00854	11,19	1,396
1,16E+04	0,07462	0,07061	0,6198	0,3331	0,02925	41,86	0,2131	31,22	7,03E-03	0,4441	21,07	0,06492	0,4929	1,415	15,63	0,9458
1,29E+04	0,06072	0,05634	0,6889	0,2874	0,02797	40,5	0,3185	28,7	0,009358	0,5548	17,9	0,1322	0,7417	1,807	17,02	0,9021
1,41E+04	0,08913	0,06904	0,7361	0,2733	0,04008	36,69	0,2278	36,85	0,006156	0,4912	19,06	0,1074	0,6767	1,853	19,15	1,565
1,54E+04	0,07731	0,07488	0,6443	0,1902	0,05267	39,59	0,1938	31,77	0,005159	0,3923	19,82	0,07787	0,5204	1,647	14,9	2,16
1,67E+04	0,04684	0,03081	0,6456	0,2152	0,04249	36,4	0,1814	29,2	0,004258	0,3999	22,39	0,06459	0,5325	1,495	14,67	2,07
1,80E+04	0,07344	0,07501	0,6486	0,209	0,05343	39,11	0,1762	31,77	0,003926	0,384	19,43	0,06091	0,4344	1,569	15,98	2,511
Standard deviation of the data point(exp:1):
Time	obsTGFb	obsTGFbR	obsTGFb_TGFbR	obsTGFb_TGFbR_P	obsI_Smad_TGFb_TGFbR_P	obsSmad	obsSmad_P	obsCoSmad	obsSmad_P_Smad_P	obsSmad_P_CoSmad	obsSmad_N	obsSmad_P_Smad_P_N	obsSmad_P_N	obsSmad_P_CoSmad_N	obsCoSmad_N	I_Smad
0	0,1005	0,1005	0,009225	0,004414	0,0004889	4,118	0,003426	3,432	0,0001515	0,006872	1,912	0,001931	0,008458	0,02285	1,594	0,02473
1286	0,01165	0,01165	0,05017	0,04436	0,0007545	3,753	0,03443	3,115	0,001523	0,06906	1,844	0,01843	0,0846	0,2296	1,614	0,0281
2571	0,01171	0,01171	0,06021	0,03185	0,00291	3,767	0,02937	3,126	0,001131	0,05961	1,845	0,01941	0,085	0,2283	1,615	0,09473
3857	0,01192	0,01192	0,06632	0,02402	0,004267	3,849	0,02229	3,195	0,000655	0,04617	1,862	0,01171	0,06589	0,1768	1,61	0,1815
5143	0,012	0,012	0,06867	0,02102	0,004786	3,898	0,01873	3,237	0,0004678	0,03917	1,871	0,007886	0,05405	0,1453	1,608	0,2331
6429	0,01203	0,01203	0,06927	0,02026	0,004914	3,917	0,0175	3,253	0,0004119	0,03671	1,875	0,006589	0,04937	0,1328	1,606	0,2485
7714	0,01244	0,01244	0,09164	0,004557	0,0005737	4	0,007367	3,323	0,000164	0,01639	1,889	0,003646	0,03331	0,08772	1,603	0,2477
9000	0,01265	0,01265	0,09271	0,004414	0,0004889	4,101	0,003524	3,416	0,0001515	0,007134	1,909	0,001933	0,009677	0,02595	1,595	0,2172
1,03E+04	0,01265	0,01265	0,09164	0,004515	0,0005058	4,114	0,003454	3,428	0,0001515	0,006921	1,911	0,001931	0,008498	0,02296	1,594	0,1492
1,16E+04	0,01186	0,01186	0,0598	0,03215	0,002738	3,9	0,02248	3,24	0,0006419	0,04641	1,873	0,006272	0,04981	0,1361	1,606	0,08797
1,29E+04	0,01177	0,01177	0,06057	0,03131	0,002961	3,817	0,0265	3,168	0,0009115	0,05423	1,856	0,01366	0,07195	0,194	1,612	0,09764
1,41E+04	0,01189	0,01189	0,06505	0,02562	0,003977	3,846	0,02304	3,192	0,0006965	0,04762	1,861	0,01177	0,06629	0,1782	1,61	0,1586
1,54E+04	0,01198	0,01198	0,0678	0,02212	0,00459	3,886	0,01971	3,227	0,0005152	0,04112	1,869	0,008665	0,05676	0,1526	1,608	0,2121
1,67E+04	0,01202	0,01202	0,06886	0,02077	0,004824	3,909	0,01807	3,246	0,000437	0,03785	1,874	0,007075	0,05121	0,1378	1,607	0,2378
1,80E+04	0,01203	0,01203	0,06904	0,02054	0,00486	3,917	0,01759	3,253	0,0004152	0,03688	1,875	0,006537	0,04921	0,1325	1,606	0,2423
--- End of replicate 9 ---
--- Replicate 10 ---
Measured data (exp:1):
Time	obsTGFb	obsTGFbR	obsTGFb_TGFbR	obsTGFb_TGFbR_P	obsI_Smad_TGFb_TGFbR_P	obsSmad	obsSmad_P	obsCoSmad	obsSmad_P_Smad_P	obsSmad_P_CoSmad	obsSmad_N	obsSmad_P_Smad_P_N	obsSmad_P_N	obsSmad_P_CoSmad_N	obsCoSmad_N	I_Smad
0	1,05	1,018	0,002632	0,004552	0,0008295	40,52	0,003071	36,15	0,0001555	0,001597	20,42	0,001638	0,007129	0,03449	13,34	0,02764
1286	0,0639	0,05223	0,5928	0,4393	0,006464	34,16	0,2986	25,16	0,01586	0,7772	20,11	0,2001	0,971	2,215	17,78	0,1234
2571	0,05825	0,07549	0,6073	0,3404	0,02543	37,04	0,253	31,87	0,00964	0,5003	18,35	0,1916	0,7787	2,186	12,73	1,033
3857	0,07815	0,06734	0,6579	0,1967	0,04296	38,33	0,227	28,4	0,005752	0,4626	18,17	0,1217	0,7448	1,596	14,71	1,793
5143	0,06394	0,07978	0,749	0,2121	0,04685	36,77	0,1785	32,19	0,004266	0,401	16,22	0,07323	0,5864	1,528	16,17	2,549
6429	0,08758	0,07834	0,669	0,1938	0,05249	36,53	0,1624	37,42	0,003718	0,3859	18,37	0,06704	0,5374	1,631	16,68	2,797
7714	0,06863	0,09567	1,075	0,01362	0,003115	40,02	0,0762	39,71	0,0005131	0,1217	18,15	0,03004	0,3311	0,918	17,66	2,78
9000	0,06604	0,05172	0,9669	0,006872	0,0003428	34,98	0,009195	29,8	0,0001175	0,03023	17,28	0,0009379	0,04608	0,1255	13,46	2,268
1,03E+04	0,07405	0,08043	0,9589	0,002415	0,0006369	40,91	0,001851	30,01	1,99E-05	0,01858	17,02	0,001033	0,01676	0,004428	16,6	1,503
1,16E+04	0,09423	0,05127	0,6658	0,3238	0,02761	43,87	0,227	25,94	7,79E-03	0,4126	21,42	0,04909	0,4185	1,064	14,34	0,8878
1,29E+04	0,05391	0,05968	0,7093	0,3496	0,03011	35,37	0,2457	27,99	0,008608	0,5256	18,43	0,1529	0,7822	1,788	19,05	1,002
1,41E+04	0,06999	0,06887	0,6087	0,2386	0,04357	42,87	0,2149	30,58	0,006962	0,4738	20,02	0,1237	0,701	1,687	13,5	1,633
1,54E+04	0,06702	0,07046	0,6867	0,1841	0,04657	42,72	0,2146	27,11	0,004782	0,3282	16,81	0,07538	0,5092	1,492	15,75	2,121
1,67E+04	0,06875	0,07555	0,6348	0,2125	0,04938	43,58	0,1794	32,93	0,005594	0,4005	21,15	0,07825	0,5777	1,555	17,96	2,359
1,80E+04	0,07008	0,07794	0,6711	0,1813	0,04298	42,69	0,1766	31,54	0,004221	0,3984	16,36	0,06873	0,4953	1,536	16,92	2,995
Standard deviation of the data point(exp:1):
Time	obsTGFb	obsTGFbR	obsTGFb_TGFbR	obsTGFb_TGFbR_P	obsI_Smad_TGFb_TGFbR_P	obsSmad	obsSmad_P	obsCoSmad	obsSmad_P_Smad_P	obsSmad_P_CoSmad	obsSmad_N	obsSmad_P_Smad_P_N	obsSmad_P_N	obsSmad_P_CoSmad_N	obsCoSmad_N	I_Smad
0	0,1005	0,1005	0,009225	0,004414	0,0004889	4,118	0,003426	3,432	0,0001515	0,006872	1,912	0,001931	0,008458	0,02285	1,594	0,02473
1286	0,01165	0,01165	0,05017	0,04436	0,0007545	3,753	0,03443	3,115	0,001523	0,06906	1,844	0,01843	0,0846	0,2296	1,614	0,0281
2571	0,01171	0,01171	0,06021	0,03185	0,00291	3,767	0,02937	3,126	0,001131	0,05961	1,845	0,01941	0,085	0,2283	1,615	0,09473
3857	0,01192	0,01192	0,06632	0,02402	0,004267	3,849	0,02229	3,195	0,000655	0,04617	1,862	0,01171	0,06589	0,1768	1,61	0,1815
5143	0,012	0,012	0,06867	0,02102	0,004786	3,898	0,01873	3,237	0,0004678	0,03917	1,871	0,007886	0,05405	0,1453	1,608	0,2331
6429	0,01203	0,01203	0,06927	0,02026	0,004914	3,917	0,0175	3,253	0,0004119	0,03671	1,875	0,006589	0,04937	0,1328	1,606	0,2485
7714	0,01244	0,01244	0,09164	0,004557	0,0005737	4	0,007367	3,323	0,000164	0,01639	1,889	0,003646	0,03331	0,08772	1,603	0,2477
9000	0,01265	0,01265	0,09271	0,004414	0,0004889	4,101	0,003524	3,416	0,0001515	0,007134	1,909	0,001933	0,009677	0,02595	1,595	0,2172
1,03E+04	0,01265	0,01265	0,09164	0,004515	0,0005058	4,114	0,003454	3,428	0,0001515	0,006921	1,911	0,001931	0,008498	0,02296	1,594	0,1492
1,16E+04	0,01186	0,01186	0,0598	0,03215	0,002738	3,9	0,02248	3,24	0,0006419	0,04641	1,873	0,006272	0,04981	0,1361	1,606	0,08797
1,29E+04	0,01177	0,01177	0,06057	0,03131	0,002961	3,817	0,0265	3,168	0,0009115	0,05423	1,856	0,01366	0,07195	0,194	1,612	0,09764
1,41E+04	0,01189	0,01189	0,06505	0,02562	0,003977	3,846	0,02304	3,192	0,0006965	0,04762	1,861	0,01177	0,06629	0,1782	1,61	0,1586
1,54E+04	0,01198	0,01198	0,0678	0,02212	0,00459	3,886	0,01971	3,227	0,0005152	0,04112	1,869	0,008665	0,05676	0,1526	1,608	0,2121
1,67E+04	0,01202	0,01202	0,06886	0,02077	0,004824	3,909	0,01807	3,246	0,000437	0,03785	1,874	0,007075	0,05121	0,1378	1,607	0,2378
1,80E+04	0,01203	0,01203	0,06904	0,02054	0,00486	3,917	0,01759	3,253	0,0004152	0,03688	1,875	0,006537	0,04921	0,1325	1,606	0,2423
--- End of replicate 10 ---
Experimental conditions and data for model cross-validation
Cross-validation scenario: 1
Stimuli:
Observation equations (exp:1):
obsTGFb =TGFb
obsTGFbR=TGFbR
obsTGFb_TGFbR=TGFb_TGFbR
obsTGFb_TGFbR_P=TGFb_TGFbR_P
obsI_Smad_TGFb_TGFbR_P=I_Smad_TGFb_TGFbR_P
obsSmad=Smad
obsSmad_P=Smad_P
obsCoSmad=CoSmad
obsSmad_P_Smad_P=Smad_P_Smad_P
obsSmad_P_CoSmad=Smad_P_CoSmad
obsSmad_N=Smad_N
obsSmad_P_Smad_P_N=Smad_P_Smad_P_N
obsSmad_P_N=Smad_P_N
obsSmad_P_CoSmad_N=Smad_P_CoSmad_N
obsCoSmad_N=CoSmad_N
obsI_Smad=I_Smad
Initial condition (exp:1):
TGFb (t0)	4,768
TGFbR (t0)	4,887
TGFb_TGFbR (t0)	0
TGFb_TGFbR_P (t0)	0
I_Smad_TGFb_TGFbR_P(t0)	0
Smad (t0)	2,303
Smad_P (t0)	0
CoSmad (t0)	167,4
Smad_P_Smad_P (t0)	0
Smad_P_CoSmad (t0)	0
Smad_N (t0)	1,069
Smad_P_Smad_P_N (t0)	0
Smad_P_N (t0)	0
Smad_P_CoSmad_N (t0)	0
CoSmad_N (t0)	77,74
I_Smad_mRNA1 (t0)	0
I_Smad_mRNA2 (t0)	0
I_Smad (t0)	0
Measurement data:
Measured data in exp:1:
Time	obsTGFb	obsTGFbR	obsTGFb_TGFbR	obsTGFb_TGFbR_P	obsI_Smad_TGFb_TGFbR_P	obsSmad	obsSmad_P	obsCoSmad	obsSmad_P_Smad_P	obsSmad_P_CoSmad	obsSmad_N	obsSmad_P_Smad_P_N	obsSmad_P_N	obsSmad_P_CoSmad_N	obsCoSmad_N	obsI_Smad
0	5,101	5,236	0,008544	0,001504	3,43E-05	2,481	0,0007902	173,2	6,70E-05	0,01501	0,8068	0,001041	0,003676	0,01982	84,51	0,01256
1286	0,08602	0,1984	2,475	2,424	0,01329	0,7131	0,008188	164,1	0,0001744	0,09849	0,3189	0,003645	0,1128	1,122	75,49	0,07144
2571	0,09113	0,2096	2,572	1,867	0,09816	1,166	0,009563	149,5	0,0001995	0,114	0,822	0,003732	0,1263	1,235	70,02	0,5683
3857	0,1215	0,2325	4,505	0,1776	0,02472	1,397	0,0008994	138,8	0,0001952	0,05909	0,7737	0,00593	0,07242	1,016	72,74	1,284
5143	0,1339	0,2613	4,927	0,007397	0,0004509	1,913	0,00364	177,3	5,88E-05	0,01592	1,143	6,63E-05	0,05786	0,5181	90,31	1,468
6429	0,1255	0,2313	4,331	0,005274	1,15E-05	2,314	0,003876	175,5	0,0003008	0,003206	1,121	0,002922	0,02725	0,273	82,05	1,631
7714	0,11	0,2331	4,333	0,01201	0,000994	2,328	0,00381	171,2	0,0001679	5,17E-06	1,032	4,00E-05	0,006007	0,1056	83,97	1,147
9000	0,1582	0,2547	4,759	0,01973	0,001464	1,53	0,0003037	171,6	9,18E-05	0,007013	1,215	0,002545	0,006929	0,05376	76,63	0,568
1,03E+04	0,1068	0,2171	3,18	1,396	0,04702	1,127	0,005032	195,5	0,0001873	0,06487	0,8564	0,0004913	0,02671	0,3722	89,94	0,3369
1,16E+04	0,08226	0,2125	2,276	2,075	0,06191	1,121	0,01475	183,2	0,0001171	0,1126	0,7483	0,0007711	0,09795	1,164	59,32	0,2648
1,29E+04	0,1039	0,1959	2,863	1,819	0,1174	1,104	0,007814	172,1	0,0001843	0,09022	0,6003	0,001508	0,1217	1,191	67,04	0,7276
1,41E+04	0,08018	0,2283	2,77	1,313	0,181	1,743	0,00562	147,3	0,0002398	0,07788	0,5844	0,006523	0,1398	0,9569	82,57	1,309
1,54E+04	0,09816	0,2391	3,449	1,145	0,1774	0,4128	0,008434	188,9	0,0002678	0,07689	0,949	0,00503	0,1123	1,114	65,33	1,88
1,67E+04	0,08033	0,2218	3,867	1,176	0,2271	0,8423	0,009293	162,4	0,0001475	0,07767	0,4266	0,004298	0,1132	0,9911	72,41	1,642
1,80E+04	0,09996	0,2198	3,074	1,1	0,1976	1,065	0,006534	174	0,0002007	0,08418	0,6951	0,002831	0,1082	1,231	72,49	1,84
Standard deviation of the data point (exp:1):
Time	obsTGFb	obsTGFbR	obsTGFb_TGFbR	obsTGFb_TGFbR_P	obsI_Smad_TGFb_TGFbR_P	obsSmad	obsSmad_P	obsCoSmad	obsSmad_P_Smad_P	obsSmad_P_CoSmad	obsSmad_N	obsSmad_P_Smad_P_N	obsSmad_P_N	obsSmad_P_CoSmad_N	obsCoSmad_N	obsI_Smad
0	0,4769	0,4888	0,009225	0,004414	0,0004889	0,47	0,003426	16,75	0,0001515	0,006872	0,2182	0,001931	0,008458	0,02285	7,776	0,02473
1286	0,01272	0,02214	0,2394	0,2286	0,001312	0,4289	0,003597	16,65	0,0001515	0,0137	0,2041	0,001951	0,0137	0,115	7,754	0,02533
2571	0,01319	0,02281	0,2766	0,1825	0,009294	0,4247	0,003557	16,63	0,0001515	0,01242	0,2017	0,001975	0,01539	0,1361	7,749	0,05688
3857	0,01549	0,02575	0,4429	0,02004	0,002615	0,4337	0,003453	16,66	0,0001515	0,008372	0,2046	0,00195	0,01311	0,1069	7,754	0,1299
5143	0,01596	0,02631	0,4644	0,004414	0,000489	0,4499	0,003431	16,7	0,0001515	0,007153	0,2107	0,001933	0,009885	0,05802	7,765	0,1662
6429	0,01596	0,02631	0,4644	0,004414	0,0004889	0,4598	0,003427	16,73	0,0001515	0,00694	0,2144	0,001931	0,008823	0,03475	7,77	0,1528
7714	0,01596	0,02631	0,4644	0,004414	0,0004889	0,4649	0,003427	16,74	0,0001515	0,006888	0,2163	0,001931	0,008547	0,02621	7,773	0,1106
9000	0,01594	0,02629	0,4619	0,005054	0,0005121	0,4673	0,003426	16,74	0,0001515	0,00688	0,2173	0,001931	0,008481	0,02377	7,775	0,06903
1,03E+04	0,01436	0,02435	0,3258	0,1366	0,004314	0,4534	0,003503	16,71	0,0001515	0,0102	0,2137	0,001932	0,009058	0,04117	7,77	0,04017
1,16E+04	0,01302	0,02257	0,2599	0,203	0,005805	0,4292	0,003574	16,65	0,0001515	0,01297	0,204	0,001952	0,01371	0,1151	7,754	0,03784
1,29E+04	0,01337	0,02306	0,2866	0,1695	0,01196	0,426	0,003547	16,64	0,0001515	0,01209	0,2022	0,001969	0,01495	0,1307	7,75	0,07505
1,41E+04	0,01377	0,02359	0,3128	0,137	0,01773	0,4278	0,003524	16,64	0,0001515	0,01126	0,2028	0,001962	0,01445	0,1243	7,751	0,132
1,54E+04	0,01399	0,02387	0,3263	0,1203	0,02067	0,4302	0,003511	16,65	0,0001515	0,01075	0,2038	0,001954	0,01373	0,1151	7,753	0,1737
1,67E+04	0,01407	0,02398	0,3314	0,1139	0,02178	0,4319	0,003505	16,66	0,0001515	0,01052	0,2045	0,001949	0,01324	0,1088	7,754	0,1929
1,80E+04	0,01409	0,02401	0,3325	0,1126	0,02198	0,4328	0,003503	16,66	0,0001515	0,01045	0,2049	0,001947	0,01301	0,1057	7,755	0,1968
Cross-validation scenario: 2
Stimuli:
Observation equations (exp:1):
obsTGFb =TGFb
obsTGFbR=TGFbR
obsTGFb_TGFbR=TGFb_TGFbR
obsTGFb_TGFbR_P=TGFb_TGFbR_P
obsI_Smad_TGFb_TGFbR_P=I_Smad_TGFb_TGFbR_P
obsSmad=Smad
obsSmad_P=Smad_P
obsCoSmad=CoSmad
obsSmad_P_Smad_P=Smad_P_Smad_P
obsSmad_P_CoSmad=Smad_P_CoSmad
obsSmad_N=Smad_N
obsSmad_P_Smad_P_N=Smad_P_Smad_P_N
obsSmad_P_N=Smad_P_N
obsSmad_P_CoSmad_N=Smad_P_CoSmad_N
obsCoSmad_N=CoSmad_N
obsI_Smad=I_Smad
Initial condition (exp:1):
TGFb (t0)	3,724
TGFbR (t0)	1,25
TGFb_TGFbR (t0)	0
TGFb_TGFbR_P (t0)	0
I_Smad_TGFb_TGFbR_P(t0)	0
Smad (t0)	66,4
Smad_P (t0)	0
CoSmad (t0)	95,25
Smad_P_Smad_P (t0)	0
Smad_P_CoSmad (t0)	0
Smad_N (t0)	30,83
Smad_P_Smad_P_N (t0)	0
Smad_P_N (t0)	0
Smad_P_CoSmad_N (t0)	0
CoSmad_N (t0)	44,22
I_Smad_mRNA1 (t0)	0
I_Smad_mRNA2 (t0)	0
I_Smad (t0)	0
Measurement data:
Measured data in exp:1:
Time	obsTGFb	obsTGFbR	obsTGFb_TGFbR	obsTGFb_TGFbR_P	obsI_Smad_TGFb_TGFbR_P	obsSmad	obsSmad_P	obsCoSmad	obsSmad_P_Smad_P	obsSmad_P_CoSmad	obsSmad_N	obsSmad_P_Smad_P_N	obsSmad_P_N	obsSmad_P_CoSmad_N	obsCoSmad_N	obsI_Smad
0	3,859	1,031	0,0004884	0,004134	0,0001678	76,97	0,003379	95,34	0,0003019	0,01243	29,9	0,00118	0,005172	0,02515	39,2	0,002597
1286	2,042	0,00892	0,6491	0,5576	0,01497	62,95	0,2319	96,01	0,007086	1,497	29,8	0,3992	1,384	9,699	37,55	0,2515
2571	2,39	0,006557	0,948	0,02481	0,004836	58,49	0,1053	81,7	0,001962	0,6163	25,3	0,5199	1,479	7,069	48,63	1,228
3857	2,251	0,007437	1,252	0,004828	0,0004658	67,53	0,03074	108,5	1,00E-04	0,1719	33,86	0,05837	0,5085	3,118	42,44	2,307
5143	2,494	0,0005645	0,9391	0,259	0,07341	63,73	0,1008	92,85	0,001768	0,6133	28,4	0,09839	0,6207	3,468	39,05	3,136
6429	2,476	0,0162	1,039	0,2113	0,07135	68,86	0,1415	98,93	0,001108	0,6342	29,23	0,1489	0,7154	5,237	49,62	3,412
7714	2,315	0,005552	0,9373	0,2264	0,06626	66,72	0,1474	99,38	0,001633	0,6877	30,14	0,1793	0,8097	5,013	48,7	3,582
9000	2,596	0,002345	0,9719	0,2577	0,06438	58,31	0,1122	91,12	0,001862	0,7048	35,43	0,2095	0,7873	5,341	41,55	2,942
1,03E+04	2,546	0,0009096	0,8639	0,199	0,07365	43,62	0,09968	100,2	0,001717	0,7264	34,06	0,1405	0,8529	4,699	47,89	3,694
1,16E+04	2,474	0,0004882	1,066	0,2075	0,0739	59,49	0,1446	79,48	0,001892	0,6326	34,24	0,2016	0,8949	5,766	46,35	3,1
1,29E+04	2,631	0,009861	0,898	0,1998	0,06949	55,9	0,1318	99,57	0,001231	0,643	28,19	0,1529	0,6317	4,294	45,02	3,79
1,41E+04	2,138	0,00653	0,9884	0,1845	0,0651	65,96	0,1063	96,22	0,001866	0,6108	22,05	0,1704	0,7873	4,959	46,47	3,115
1,54E+04	2,867	0,00746	1,132	0,1869	0,07119	50,49	0,1059	96,15	0,001662	0,606	28,13	0,1465	0,7424	5,278	46,56	2,773
1,67E+04	2,541	0,01664	0,8085	0,1838	0,06388	49,85	0,1103	101,1	0,001454	0,5993	28,89	0,1861	0,8442	4,88	43,14	3,135
1,80E+04	2,266	0,002112	0,8819	0,2321	0,07169	59,57	0,1055	91,14	0,001821	0,6943	32,85	0,1446	0,5906	5,224	41,39	3,544
Standard deviation of the data point (exp:1):
Time	obsTGFb	obsTGFbR	obsTGFb_TGFbR	obsTGFb_TGFbR_P	obsI_Smad_TGFb_TGFbR_P	obsSmad	obsSmad_P	obsCoSmad	obsSmad_P_Smad_P	obsSmad_P_CoSmad	obsSmad_N	obsSmad_P_Smad_P_N	obsSmad_P_N	obsSmad_P_CoSmad_N	obsCoSmad_N	obsI_Smad
0	0,3725	0,1254	0,009225	0,004414	0,0004889	6,652	0,003426	9,531	0,0001515	0,006872	3,089	0,001931	0,008458	0,02285	4,425	0,02473
1286	0,2478	0,01	0,06883	0,05535	0,001505	5,727	0,0239	8,656	0,0007421	0,1331	2,836	0,04494	0,1367	0,8423	4,326	0,03609
2571	0,2479	0,01001	0,1215	0,00539	0,000667	5,822	0,01114	8,747	0,0002262	0,06456	2,834	0,04984	0,1364	0,8274	4,318	0,1333
3857	0,2479	0,01001	0,125	0,004414	0,000489	6,37	0,004587	9,257	0,000152	0,02002	3	0,006703	0,04863	0,296	4,385	0,2302
5143	0,2478	0,01	0,09374	0,02496	0,006903	6,239	0,0111	9,133	0,0002086	0,06267	2,978	0,009189	0,06193	0,3833	4,379	0,2815
6429	0,2478	0,01	0,09485	0,02362	0,007142	6,13	0,0119	9,03	0,0002266	0,06707	2,942	0,01616	0,08058	0,4968	4,363	0,3081
7714	0,2478	0,01	0,09546	0,02289	0,007276	6,111	0,01193	9,012	0,0002274	0,06715	2,935	0,01773	0,08407	0,5177	4,36	0,3243
9000	0,2478	0,01	0,09583	0,02245	0,007356	6,113	0,0118	9,014	0,0002244	0,06636	2,936	0,01765	0,0838	0,516	4,36	0,3344
1,03E+04	0,2478	0,01	0,09602	0,02221	0,007398	6,119	0,01168	9,02	0,0002217	0,06568	2,937	0,0173	0,08295	0,5108	4,361	0,34
1,16E+04	0,2478	0,01	0,09612	0,0221	0,007418	6,123	0,01161	9,024	0,0002201	0,06527	2,938	0,01702	0,08229	0,5067	4,362	0,3427
1,29E+04	0,2478	0,01	0,09615	0,02205	0,007427	6,125	0,01157	9,026	0,0002193	0,06506	2,939	0,01685	0,0819	0,5044	4,362	0,3438
1,41E+04	0,2478	0,01	0,09617	0,02204	0,007429	6,126	0,01156	9,027	0,000219	0,06497	2,94	0,01678	0,08172	0,5033	4,362	0,3442
1,54E+04	0,2478	0,01	0,09617	0,02203	0,00743	6,127	0,01155	9,027	0,0002188	0,06493	2,94	0,01674	0,08164	0,5028	4,362	0,3443
1,67E+04	0,2478	0,01	0,09617	0,02203	0,00743	6,127	0,01155	9,028	0,0002188	0,06492	2,94	0,01673	0,08161	0,5026	4,362	0,3443
1,80E+04	0,2478	0,01	0,09617	0,02204	0,00743	6,127	0,01155	9,028	0,0002188	0,06492	2,94	0,01673	0,0816	0,5026	4,362	0,3443
Cross-validation scenario: 3
Stimuli:
Observation equations (exp:1):
obsTGFb =TGFb
obsTGFbR=TGFbR
obsTGFb_TGFbR=TGFb_TGFbR
obsTGFb_TGFbR_P=TGFb_TGFbR_P
obsI_Smad_TGFb_TGFbR_P=I_Smad_TGFb_TGFbR_P
obsSmad=Smad
obsSmad_P=Smad_P
obsCoSmad=CoSmad
obsSmad_P_Smad_P=Smad_P_Smad_P
obsSmad_P_CoSmad=Smad_P_CoSmad
obsSmad_N=Smad_N
obsSmad_P_Smad_P_N=Smad_P_Smad_P_N
obsSmad_P_N=Smad_P_N
obsSmad_P_CoSmad_N=Smad_P_CoSmad_N
obsCoSmad_N=CoSmad_N
obsI_Smad=I_Smad
Initial condition (exp:1):
TGFb (t0)	0,8661
TGFbR (t0)	0,1656
TGFb_TGFbR (t0)	0
TGFb_TGFbR_P (t0)	0
I_Smad_TGFb_TGFbR_P(t0)	0
Smad (t0)	99,75
Smad_P (t0)	0
CoSmad (t0)	100,8
Smad_P_Smad_P (t0)	0
Smad_P_CoSmad (t0)	0
Smad_N (t0)	46,31
Smad_P_Smad_P_N (t0)	0
Smad_P_N (t0)	0
Smad_P_CoSmad_N (t0)	0
CoSmad_N (t0)	46,82
I_Smad_mRNA1 (t0)	0
I_Smad_mRNA2 (t0)	0
I_Smad (t0)	0
Measurement data:
Measured data in exp:1:
Time	obsTGFb	obsTGFbR	obsTGFb_TGFbR	obsTGFb_TGFbR_P	obsI_Smad_TGFb_TGFbR_P	obsSmad	obsSmad_P	obsCoSmad	obsSmad_P_Smad_P	obsSmad_P_CoSmad	obsSmad_N	obsSmad_P_Smad_P_N	obsSmad_P_N	obsSmad_P_CoSmad_N	obsCoSmad_N	obsI_Smad
0	0,8179	0,1406	0,008185	0,005946	0,0004052	85,58	0,0033	118,1	0,0001497	0,00397	44,31	0,001414	0,004456	0,02593	50,72	0,01875
1286	0,636	0,009255	0,1725	0,01686	0,0004061	89,85	0,02371	94,43	0,0001483	0,174	41,36	0,01236	0,2117	1,698	42,62	0,1205
2571	0,667	0,005264	0,1377	0,001147	0,0003206	99,93	0,00959	100,3	6,96E-05	0,05073	51,22	0,001402	0,09164	0,6153	45,71	0,722
3857	0,8906	0,008134	0,1543	0,002546	0,000643	109,1	0,002753	119,8	4,61E-05	0,002766	40,15	0,000214	0,03437	0,1929	44,65	1,008
5143	0,6417	0,002659	0,1361	0,02605	0,002493	104,5	0,01671	98,77	0,0003202	0,06897	45,09	0,002081	0,03013	0,236	49,71	0,9118
6429	0,7654	0,007566	0,09152	0,06016	0,003873	116,6	0,03681	110,9	0,0002519	0,2361	46,76	0,01365	0,2438	1,354	44,98	0,7332
7714	0,6112	0,0003066	0,1235	0,05247	0,004809	85,32	0,03669	115,2	0,0002449	0,2757	45,72	0,02255	0,3304	2,028	52,88	1,174
9000	0,71	0,008908	0,09924	0,0408	0,006315	113,3	0,03405	106,6	0,0001914	0,2196	35,45	0,01751	0,2898	1,805	39,63	1,853
1,03E+04	0,7632	0,01191	0,1026	0,03926	0,008069	78,08	0,02704	97,11	4,19E-06	0,196	51,71	0,01318	0,2365	1,696	47,49	2,235
1,16E+04	0,6467	0,005922	0,1241	0,03495	0,01036	106,9	0,02951	97,8	5,31E-05	0,1914	38,67	0,01325	0,2428	1,375	36,55	2,176
1,29E+04	0,5856	0,007541	0,1212	0,02691	0,00873	101,4	0,02402	107,1	1,16E-05	0,1608	48,89	0,01637	0,2334	1,545	44,75	2,536
1,41E+04	0,5129	0,01256	0,1335	0,05117	0,01002	91,59	0,0265	96,74	1,73E-05	0,1449	40,75	0,01194	0,167	1,29	36,61	2,754
1,54E+04	0,6835	0,005954	0,1076	0,03005	0,008661	117	0,02836	100,1	0,0001872	0,1953	43,18	0,009369	0,2137	1,505	49,76	2,603
1,67E+04	0,6562	0,004844	0,1278	0,03862	0,009039	85,99	0,0273	110,6	1,33E-05	0,1718	52,76	0,00783	0,1956	1,388	44,92	2,759
1,80E+04	0,7097	0,006356	0,124	0,0308	0,008581	113,2	0,02352	117,7	8,58E-05	0,1831	50,55	0,01059	0,2167	1,276	48,51	2,379
Standard deviation of the data point (exp:1):
Time	obsTGFb	obsTGFbR	obsTGFb_TGFbR	obsTGFb_TGFbR_P	obsI_Smad_TGFb_TGFbR_P	obsSmad	obsSmad_P	obsCoSmad	obsSmad_P_Smad_P	obsSmad_P_CoSmad	obsSmad_N	obsSmad_P_Smad_P_N	obsSmad_P_N	obsSmad_P_CoSmad_N	obsCoSmad_N	obsI_Smad
0	0,08718	0,01934	0,009225	0,004414	0,0004889	9,983	0,003426	10,09	0,0001515	0,006872	4,635	0,001931	0,008458	0,02285	4,685	0,02473
1286	0,07089	0,01	0,01722	0,00479	0,0004893	9,835	0,004088	9,946	0,0001517	0,01669	4,592	0,002349	0,02439	0,1517	4,665	0,02667
2571	0,07091	0,01	0,01882	0,004414	0,0004889	9,928	0,003468	10,04	0,0001515	0,007743	4,618	0,001945	0,01242	0,06369	4,676	0,07379
3857	0,07091	0,01	0,01882	0,004414	0,0004889	9,964	0,003431	10,07	0,0001515	0,006983	4,629	0,001932	0,009033	0,03087	4,682	0,1071
5143	0,07089	0,01	0,01612	0,005312	0,0005489	9,956	0,003635	10,06	0,0001515	0,009913	4,629	0,001932	0,009062	0,03162	4,682	0,0903
6429	0,07085	0,01	0,01362	0,007489	0,0006298	9,824	0,005058	9,936	0,0001525	0,02481	4,592	0,002299	0,02442	0,1528	4,665	0,07017
7714	0,07086	0,01	0,01409	0,006865	0,0007336	9,781	0,005173	9,893	0,0001528	0,02585	4,577	0,003012	0,03155	0,2007	4,658	0,1072
9000	0,07087	0,01	0,01473	0,00612	0,0008779	9,793	0,004818	9,905	0,0001523	0,02289	4,58	0,002878	0,03017	0,1912	4,659	0,174
1,03E+04	0,07087	0,01	0,01508	0,005752	0,0009604	9,816	0,004525	9,927	0,0001519	0,02028	4,586	0,002542	0,02684	0,1686	4,662	0,2257
1,16E+04	0,07087	0,01	0,01522	0,005614	0,0009935	9,833	0,004368	9,944	0,0001518	0,0188	4,591	0,002343	0,02437	0,1517	4,665	0,2507
1,29E+04	0,07087	0,01	0,01525	0,005587	0,0009998	9,841	0,004307	9,952	0,0001518	0,0182	4,594	0,002257	0,0231	0,143	4,666	0,2558
1,41E+04	0,07087	0,01	0,01523	0,005608	0,0009942	9,844	0,004299	9,954	0,0001518	0,01811	4,595	0,002231	0,02268	0,1401	4,666	0,2515
1,54E+04	0,07087	0,01	0,0152	0,00564	0,0009861	9,843	0,004312	9,954	0,0001518	0,01824	4,595	0,002231	0,0227	0,1403	4,666	0,2452
1,67E+04	0,07087	0,01	0,01517	0,005664	0,0009801	9,842	0,004328	9,953	0,0001518	0,01839	4,595	0,002241	0,02288	0,1415	4,666	0,2406
1,80E+04	0,07087	0,01	0,01516	0,005676	0,0009772	9,841	0,004339	9,952	0,0001518	0,0185	4,594	0,002251	0,02304	0,1426	4,666	0,2385
Cross-validation scenario: 4
Stimuli:
Observation equations (exp:1):
obsTGFb =TGFb
obsTGFbR=TGFbR
obsTGFb_TGFbR=TGFb_TGFbR
obsTGFb_TGFbR_P=TGFb_TGFbR_P
obsI_Smad_TGFb_TGFbR_P=I_Smad_TGFb_TGFbR_P
obsSmad=Smad
obsSmad_P=Smad_P
obsCoSmad=CoSmad
obsSmad_P_Smad_P=Smad_P_Smad_P
obsSmad_P_CoSmad=Smad_P_CoSmad
obsSmad_N=Smad_N
obsSmad_P_Smad_P_N=Smad_P_Smad_P_N
obsSmad_P_N=Smad_P_N
obsSmad_P_CoSmad_N=Smad_P_CoSmad_N
obsCoSmad_N=CoSmad_N
obsI_Smad=I_Smad
Initial condition (exp:1):
TGFb (t0)	1,86
TGFbR (t0)	4,472
TGFb_TGFbR (t0)	0
TGFb_TGFbR_P (t0)	0
I_Smad_TGFb_TGFbR_P(t0)	0
Smad (t0)	103,8
Smad_P (t0)	0
CoSmad (t0)	121,8
Smad_P_Smad_P (t0)	0
Smad_P_CoSmad (t0)	0
Smad_N (t0)	48,18
Smad_P_Smad_P_N (t0)	0
Smad_P_N (t0)	0
Smad_P_CoSmad_N (t0)	0
CoSmad_N (t0)	56,54
I_Smad_mRNA1 (t0)	0
I_Smad_mRNA2 (t0)	0
I_Smad (t0)	0
Measurement data:
Measured data in exp:1:
Time	obsTGFb	obsTGFbR	obsTGFb_TGFbR	obsTGFb_TGFbR_P	obsI_Smad_TGFb_TGFbR_P	obsSmad	obsSmad_P	obsCoSmad	obsSmad_P_Smad_P	obsSmad_P_CoSmad	obsSmad_N	obsSmad_P_Smad_P_N	obsSmad_P_N	obsSmad_P_CoSmad_N	obsCoSmad_N	obsI_Smad
0	1,745	4,67	0,003363	0,004273	0,0008395	99,2	0,0001191	119,2	0,0001105	0,006835	48,01	0,0003793	0,001059	0,0008886	53,32	0,008358
1286	8,62E-05	2,582	1,41	0,4979	0,01517	68,27	0,3185	99,2	0,01324	2,175	36,79	1,517	2,334	19,41	57,08	0,3364
2571	0,003361	2,552	1,541	0,0384	0,006649	103,7	0,1228	115,9	0,001591	0,8504	45,08	0,6354	1,796	13,79	55,53	1,398
3857	0,01597	2,637	1,903	0,001687	0,0002323	93,97	0,04205	103,7	0,0003232	0,2633	42,63	0,1404	0,775	5,616	44,2	2
5143	0,005789	2,752	1,729	0,006031	0,0009084	86,62	0,02128	128,7	1,01E-05	0,1423	53,53	0,02737	0,3141	2,524	50,62	3,254
6429	0,006218	2,896	1,326	0,003383	0,0003469	112	0,003137	132,8	0,0001338	0,05421	48,34	0,005368	0,09954	0,8503	56,82	3,257
7714	0,004349	2,885	1,991	0,005073	0,0007075	111,5	0,001713	122,8	0,0001632	0,009066	48,25	0,001802	0,03541	0,2941	49,57	2,868
9000	0,008615	2,803	2,103	0,001853	0,0003411	113,3	0,001389	126,8	0,0001347	0,01435	50,53	0,00211	0,01293	0,1792	52,89	2,027
1,03E+04	0,003655	2,51	2,019	0,004874	0,0006228	111,5	0,003347	138,2	0,0001667	0,002709	44,31	0,000997	0,002538	0,06298	52,09	1,387
1,16E+04	0,009476	2,665	1,799	0,03254	0,001903	106,1	0,01267	120,7	0,0001924	0,068	51,29	0,0002005	0,05131	0,275	52,87	0,5792
1,29E+04	0,0146	2,883	1,439	0,2559	0,01547	109	0,1322	119,7	0,002068	1,123	47,44	0,06495	0,5867	4,254	53,56	0,5587
1,41E+04	1,74E-05	2,913	1,143	0,5098	0,05959	92,68	0,3139	107,8	0,01309	1,674	44,02	0,698	1,703	13,6	70,35	0,9185
1,54E+04	0,006157	2,38	1,257	0,3636	0,08703	72,28	0,2885	113,2	0,009585	1,779	40,8	1,184	2,479	18,72	58,1	2,01
1,67E+04	0,001495	3,104	1,303	0,4069	0,1049	117,1	0,2414	129,8	0,006795	1,723	41,38	1,228	2,178	17,74	51,02	2,651
1,80E+04	0,01795	2,512	1,364	0,3623	0,1245	88,33	0,2119	98,07	0,006489	1,474	42,17	0,8492	2,221	14,38	60,71	3,031
Standard deviation of the data point (exp:1):
Time	obsTGFb	obsTGFbR	obsTGFb_TGFbR	obsTGFb_TGFbR_P	obsI_Smad_TGFb_TGFbR_P	obsSmad	obsSmad_P	obsCoSmad	obsSmad_P_Smad_P	obsSmad_P_CoSmad	obsSmad_N	obsSmad_P_Smad_P_N	obsSmad_P_N	obsSmad_P_CoSmad_N	obsCoSmad_N	obsI_Smad
0	0,1863	0,4473	0,009225	0,004414	0,0004889	10,39	0,003426	12,18	0,0001515	0,006872	4,822	0,001931	0,008458	0,02285	5,657	0,02473
1286	0,01001	0,2617	0,1314	0,05317	0,001715	8,516	0,03157	10,44	0,001331	0,2163	4,257	0,1423	0,2412	1,805	5,383	0,0399
2571	0,01001	0,2618	0,1805	0,006428	0,0008214	9,186	0,01121	11,05	0,0002182	0,07898	4,423	0,07686	0,1693	1,266	5,443	0,1409
3857	0,01001	0,2618	0,1856	0,004416	0,00049	9,875	0,005081	11,69	0,0001527	0,02994	4,65	0,01499	0,07414	0,5631	5,56	0,238
5143	0,01001	0,2618	0,1858	0,004414	0,0004889	10,18	0,003726	11,98	0,0001515	0,01351	4,753	0,003113	0,03099	0,2313	5,617	0,2959
6429	0,01001	0,2618	0,1858	0,004414	0,0004889	10,3	0,003475	12,1	0,0001515	0,008308	4,794	0,001971	0,01465	0,09552	5,641	0,3112
7714	0,01001	0,2618	0,1858	0,004414	0,0004889	10,35	0,003434	12,15	0,0001515	0,007121	4,811	0,001932	0,00972	0,04366	5,65	0,2748
9000	0,01001	0,2618	0,1858	0,004414	0,0004889	10,37	0,003428	12,17	0,0001515	0,006912	4,818	0,001931	0,008672	0,02727	5,654	0,1978
1,03E+04	0,01001	0,2618	0,1857	0,004415	0,000489	10,38	0,003427	12,18	0,0001515	0,006887	4,82	0,001931	0,008498	0,02373	5,656	0,12
1,16E+04	0,01001	0,2618	0,1826	0,005358	0,0005222	10,35	0,003606	12,15	0,0001515	0,01071	4,814	0,001932	0,009235	0,03722	5,652	0,06633
1,29E+04	0,01001	0,2617	0,1516	0,03312	0,001551	9,897	0,01383	11,71	0,0002631	0,09812	4,697	0,007018	0,05694	0,4414	5,591	0,05181
1,41E+04	0,01	0,2617	0,124	0,05587	0,006358	8,876	0,02888	10,76	0,00107	0,1998	4,38	0,08721	0,1911	1,447	5,438	0,1171
1,54E+04	0,01001	0,2617	0,1338	0,0433	0,00912	8,622	0,02713	10,54	0,000958	0,1847	4,275	0,1356	0,2324	1,733	5,384	0,2132
1,67E+04	0,01001	0,2617	0,1393	0,0367	0,01029	8,739	0,02414	10,64	0,0007604	0,1655	4,307	0,1213	0,2189	1,635	5,396	0,2834
1,80E+04	0,01001	0,2617	0,1416	0,03384	0,0108	8,874	0,02216	10,77	0,0006423	0,1532	4,351	0,1023	0,2011	1,507	5,416	0,3227
Cross-validation scenario: 5
Stimuli:
Observation equations (exp:1):
obsTGFb =TGFb
obsTGFbR=TGFbR
obsTGFb_TGFbR=TGFb_TGFbR
obsTGFb_TGFbR_P=TGFb_TGFbR_P
obsI_Smad_TGFb_TGFbR_P=I_Smad_TGFb_TGFbR_P
obsSmad=Smad
obsSmad_P=Smad_P
obsCoSmad=CoSmad
obsSmad_P_Smad_P=Smad_P_Smad_P
obsSmad_P_CoSmad=Smad_P_CoSmad
obsSmad_N=Smad_N
obsSmad_P_Smad_P_N=Smad_P_Smad_P_N
obsSmad_P_N=Smad_P_N
obsSmad_P_CoSmad_N=Smad_P_CoSmad_N
obsCoSmad_N=CoSmad_N
obsI_Smad=I_Smad
Initial condition (exp:1):
TGFb (t0)	1,067
TGFbR (t0)	0,7937
TGFb_TGFbR (t0)	0
TGFb_TGFbR_P (t0)	0
I_Smad_TGFb_TGFbR_P(t0)	0
Smad (t0)	164,9
Smad_P (t0)	0
CoSmad (t0)	68,35
Smad_P_Smad_P (t0)	0
Smad_P_CoSmad (t0)	0
Smad_N (t0)	76,58
Smad_P_Smad_P_N (t0)	0
Smad_P_N (t0)	0
Smad_P_CoSmad_N (t0)	0
CoSmad_N (t0)	31,73
I_Smad_mRNA1 (t0)	0
I_Smad_mRNA2 (t0)	0
I_Smad (t0)	0
Measurement data:
Measured data in exp:1:
Time	obsTGFb	obsTGFbR	obsTGFb_TGFbR	obsTGFb_TGFbR_P	obsI_Smad_TGFb_TGFbR_P	obsSmad	obsSmad_P	obsCoSmad	obsSmad_P_Smad_P	obsSmad_P_CoSmad	obsSmad_N	obsSmad_P_Smad_P_N	obsSmad_P_N	obsSmad_P_CoSmad_N	obsCoSmad_N	obsI_Smad
0	1,053	0,8001	0,004554	0,004382	9,36E-05	184,6	0,004369	77,8	0,0001304	0,01113	92,81	0,002915	0,008991	0,01149	30,39	0,02573
1286	0,3409	0,02143	0,7326	0,001703	0,0006147	171,5	0,003655	60,01	7,90E-05	0,02869	79,58	0,001914	0,07618	0,3292	27,76	0,0287
2571	0,3121	0,01764	0,8351	0,001398	0,0003629	175,9	0,002847	69,29	5,35E-05	0,0004935	75,3	0,001562	0,01872	0,0883	33,57	0,1299
3857	0,3635	0,03766	0,6725	0,002755	0,0002777	158,7	0,000477	67,97	0,000114	0,001041	75,08	0,0008774	0,008694	0,03736	29,38	0,1869
5143	0,3244	0,01498	0,7942	0,1052	0,001497	179,6	0,09454	76,6	0,0009255	0,3943	86,02	0,00565	0,1627	0,7743	30,88	0,0469
6429	0,2376	0,00235	0,4568	0,3352	0,01172	166,1	0,5671	66,04	0,03329	2,092	79,56	0,9361	2,003	9,818	23,59	0,3798
7714	0,2721	0,01156	0,5071	0,2188	0,02909	129,7	0,4563	58,78	0,03012	2,022	91,07	1,415	2,44	11,26	29,44	1,385
9000	0,2873	0,005679	0,6374	0,1799	0,04154	168	0,3683	57,62	0,01725	1,337	69,91	1,058	1,971	8,854	34,1	2,461
1,03E+04	0,2866	0,005764	0,5918	0,1371	0,0501	142,2	0,3181	47,29	0,01128	1,231	66,1	0,5573	1,732	7,773	27,42	3,087
1,16E+04	0,2613	0,004569	0,6365	0,118	0,04108	136,9	0,2627	60,52	0,01223	0,9809	81,05	0,5185	1,353	6,48	31,45	2,815
1,29E+04	0,2961	0,01669	0,6248	0,143	0,04637	167,7	0,2766	71,31	0,009445	0,9145	76,74	0,4473	1,65	7,098	32,36	3,736
1,41E+04	0,2609	0,01621	0,5398	0,121	0,04763	164,6	0,265	70,5	0,00793	1,082	66,71	0,4254	1,264	6,589	33,55	4,092
1,54E+04	0,2849	0,02134	0,5668	0,1513	0,05772	171,4	0,2138	56,22	0,009104	0,874	76,68	0,447	1,637	5,659	33,72	3,578
1,67E+04	0,2856	0,02716	0,5457	0,1273	0,05622	145,7	0,242	71,88	0,008334	1,11	78,06	0,4541	1,345	6,196	27,59	2,977
1,80E+04	0,3033	0,0169	0,5765	0,1603	0,04181	150,2	0,2405	44,35	0,007803	1,116	97,84	0,4543	1,427	6,272	32,27	4,067
Standard deviation of the data point (exp:1):
Time	obsTGFb	obsTGFbR	obsTGFb_TGFbR	obsTGFb_TGFbR_P	obsI_Smad_TGFb_TGFbR_P	obsSmad	obsSmad_P	obsCoSmad	obsSmad_P_Smad_P	obsSmad_P_CoSmad	obsSmad_N	obsSmad_P_Smad_P_N	obsSmad_P_N	obsSmad_P_CoSmad_N	obsCoSmad_N	obsI_Smad
0	0,1071	0,08	0,009225	0,004414	0,0004889	16,5	0,003426	6,843	0,0001515	0,006872	7,66	0,001931	0,008458	0,02285	3,177	0,02473
1286	0,0307	0,01015	0,07816	0,004414	0,0004889	16,47	0,00348	6,812	0,0001515	0,007422	7,652	0,001936	0,01078	0,03857	3,175	0,02498
2571	0,0307	0,01015	0,07818	0,004414	0,0004889	16,49	0,00343	6,835	0,0001515	0,006905	7,658	0,001931	0,008629	0,02419	3,177	0,02847
3857	0,0307	0,01015	0,07816	0,004414	0,0004889	16,5	0,003427	6,841	0,0001515	0,006875	7,66	0,001931	0,008469	0,02294	3,177	0,02875
5143	0,03056	0,01013	0,06822	0,01101	0,0004985	16,37	0,01038	6,728	0,0001824	0,03905	7,638	0,002007	0,01898	0,08602	3,172	0,02665
6429	0,03001	0,01005	0,04593	0,0323	0,001456	15,28	0,05314	5,748	0,003633	0,1975	7,363	0,1018	0,2052	0,9559	3,122	0,04991
7714	0,03018	0,01007	0,05392	0,02232	0,003209	15,19	0,04612	5,681	0,002784	0,1703	7,317	0,1394	0,2328	1,066	3,105	0,1475
9000	0,03027	0,01008	0,05788	0,01746	0,004075	15,42	0,03627	5,877	0,001717	0,1383	7,379	0,09775	0,1943	0,8919	3,116	0,2411
1,03E+04	0,03031	0,01009	0,05955	0,01544	0,004439	15,6	0,03049	6,028	0,001209	0,1189	7,429	0,06799	0,1625	0,749	3,126	0,2993
1,16E+04	0,03033	0,01009	0,06024	0,0146	0,004591	15,7	0,02765	6,112	0,0009922	0,109	7,456	0,0536	0,1447	0,6689	3,132	0,3289
1,29E+04	0,03033	0,01009	0,06052	0,01427	0,004652	15,75	0,02637	6,152	0,0009018	0,1045	7,469	0,04725	0,1362	0,6303	3,135	0,3418
1,41E+04	0,03034	0,01009	0,06063	0,01415	0,004674	15,77	0,02584	6,17	0,0008655	0,1027	7,475	0,04458	0,1324	0,6133	3,137	0,3467
1,54E+04	0,03034	0,01009	0,06066	0,01411	0,004681	15,77	0,02564	6,177	0,0008519	0,1019	7,477	0,04353	0,1309	0,6065	3,137	0,3483
1,67E+04	0,03034	0,01009	0,06066	0,0141	0,004682	15,78	0,02558	6,179	0,0008475	0,1017	7,478	0,04316	0,1304	0,6041	3,137	0,3486
1,80E+04	0,03034	0,01009	0,06066	0,0141	0,004682	15,78	0,02556	6,18	0,0008464	0,1017	7,478	0,04304	0,1302	0,6034	3,137	0,3485
Cross-validation scenario: 6
Stimuli:
Observation equations (exp:1):
obsTGFb =TGFb
obsTGFbR=TGFbR
obsTGFb_TGFbR=TGFb_TGFbR
obsTGFb_TGFbR_P=TGFb_TGFbR_P
obsI_Smad_TGFb_TGFbR_P=I_Smad_TGFb_TGFbR_P
obsSmad=Smad
obsSmad_P=Smad_P
obsCoSmad=CoSmad
obsSmad_P_Smad_P=Smad_P_Smad_P
obsSmad_P_CoSmad=Smad_P_CoSmad
obsSmad_N=Smad_N
obsSmad_P_Smad_P_N=Smad_P_Smad_P_N
obsSmad_P_N=Smad_P_N
obsSmad_P_CoSmad_N=Smad_P_CoSmad_N
obsCoSmad_N=CoSmad_N
obsI_Smad=I_Smad
Initial condition (exp:1):
TGFb (t0)	0,5314
TGFbR (t0)	0,8524
TGFb_TGFbR (t0)	0
TGFb_TGFbR_P (t0)	0
I_Smad_TGFb_TGFbR_P(t0)	0
Smad (t0)	2,858
Smad_P (t0)	0
CoSmad (t0)	22,41
Smad_P_Smad_P (t0)	0
Smad_P_CoSmad (t0)	0
Smad_N (t0)	1,327
Smad_P_Smad_P_N (t0)	0
Smad_P_N (t0)	0
Smad_P_CoSmad_N (t0)	0
CoSmad_N (t0)	10,4
I_Smad_mRNA1 (t0)	0
I_Smad_mRNA2 (t0)	0
I_Smad (t0)	0
Measurement data:
Measured data in exp:1:
Time	obsTGFb	obsTGFbR	obsTGFb_TGFbR	obsTGFb_TGFbR_P	obsI_Smad_TGFb_TGFbR_P	obsSmad	obsSmad_P	obsCoSmad	obsSmad_P_Smad_P	obsSmad_P_CoSmad	obsSmad_N	obsSmad_P_Smad_P_N	obsSmad_P_N	obsSmad_P_CoSmad_N	obsCoSmad_N	obsI_Smad
0	0,5841	0,808	0,003123	0,006058	0,0001071	3,299	0,01048	21,17	0,0001009	0,006647	1,487	4,27E-05	0,001282	0,007865	10,53	0,0006142
1286	0,007538	0,3532	0,5478	0,0004046	0,0001283	3,159	0,00201	26,72	2,19E-05	0,003062	1,18	0,002657	0,006682	0,01587	9,482	0,008204
2571	0,008987	0,3077	0,4895	0,005191	0,0003178	3,229	0,000294	25,64	0,0001244	0,00394	1,276	0,0004781	0,004954	0,009855	13,47	0,02057
3857	0,006139	0,3215	0,5669	0,004175	0,0001043	3,012	0,00272	22,26	0,0001305	0,00604	1,31	0,002712	0,00581	0,03692	11,04	0,01952
5143	0,0187	0,3189	0,5467	0,001486	0,0003442	3,054	0,00393	24,47	0,0003375	0,001916	1,222	0,0008601	0,005378	0,002406	9,917	0,004723
6429	0,01102	0,3105	0,3293	0,1542	0,0003582	3,358	0,001916	21,41	3,91E-05	0,006146	1,229	0,0007606	0,02117	0,02018	10,64	0,05554
7714	0,01261	0,3365	0,2888	0,2423	0,0001517	3,092	0,02684	20,77	0,0001514	0,03202	1,332	0,0005671	0,04748	0,06215	10,48	0,001783
9000	0,007659	0,2385	0,2727	0,2292	0,0001969	2,955	0,02641	23,59	0,0001631	0,02958	1,512	0,001582	0,03792	0,1104	10,06	0,02595
1,03E+04	0,02775	0,3328	0,2236	0,2531	0,001251	2,778	0,02416	22,59	0,0001463	0,03767	1,205	0,001636	0,03344	0,1132	11,72	0,005717
1,16E+04	0,005901	0,3238	0,2526	0,2306	0,0007142	2,285	0,01494	26,67	0,0001044	0,02539	1,103	0,001905	0,05917	0,04609	10,76	0,008484
1,29E+04	0,02209	0,2741	0,2629	0,2631	0,001095	2,944	0,02401	22,64	0,0001052	0,02889	1,374	0,001339	0,04065	0,0992	9,768	0,02385
1,41E+04	0,005406	0,3668	0,2843	0,2319	0,001157	3,421	0,02439	23,09	4,20E-05	0,02853	1,242	0,002221	0,04577	0,06192	10,81	0,03096
1,54E+04	0,009616	0,2362	0,2341	0,2795	0,0001667	2,717	0,01891	25,24	4,64E-05	0,03234	1,241	0,00137	0,04968	0,1132	9,963	0,04466
1,67E+04	0,02374	0,3107	0,2901	0,2636	0,0002478	2,696	0,0277	24,61	0,0001216	0,02268	1,348	0,00175	0,05566	0,109	9,464	0,05329
1,80E+04	0,001213	0,3132	0,2103	0,2484	0,0007026	2,755	0,02144	20,56	8,22E-05	0,03874	1,273	0,002775	0,03896	0,05619	9,012	0,03777
Standard deviation of the data point (exp:1):
Time	obsTGFb	obsTGFbR	obsTGFb_TGFbR	obsTGFb_TGFbR_P	obsI_Smad_TGFb_TGFbR_P	obsSmad	obsSmad_P	obsCoSmad	obsSmad_P_Smad_P	obsSmad_P_CoSmad	obsSmad_N	obsSmad_P_Smad_P_N	obsSmad_P_N	obsSmad_P_CoSmad_N	obsCoSmad_N	obsI_Smad
0	0,05407	0,08582	0,009225	0,004414	0,0004889	0,4996	0,003426	2,267	0,0001515	0,006872	0,232	0,001931	0,008458	0,02285	1,053	0,02473
1286	0,01005	0,0346	0,05291	0,004414	0,0004889	0,4995	0,003426	2,267	0,0001515	0,006872	0,2319	0,001931	0,008458	0,02285	1,053	0,02473
2571	0,01005	0,0346	0,05292	0,004414	0,0004889	0,4996	0,003426	2,267	0,0001515	0,006872	0,232	0,001931	0,008458	0,02285	1,053	0,02473
3857	0,01005	0,0346	0,05292	0,004414	0,0004889	0,4996	0,003426	2,267	0,0001515	0,006872	0,232	0,001931	0,008458	0,02285	1,053	0,02473
5143	0,01005	0,0346	0,05254	0,004432	0,0004889	0,4996	0,003426	2,267	0,0001515	0,006872	0,2319	0,001931	0,008458	0,02285	1,053	0,02473
6429	0,01003	0,03435	0,03666	0,01746	0,0004889	0,4967	0,003555	2,263	0,0001515	0,006993	0,2315	0,001931	0,008537	0,02297	1,053	0,02473
7714	0,01001	0,03413	0,02789	0,02666	0,0004889	0,4913	0,004017	2,254	0,0001516	0,007506	0,2307	0,001932	0,00933	0,02415	1,055	0,02473
9000	0,01001	0,03413	0,02794	0,02659	0,0004892	0,4906	0,004068	2,253	0,0001516	0,007567	0,2306	0,001932	0,009497	0,0244	1,055	0,02474
1,03E+04	0,01001	0,03413	0,02803	0,02648	0,0004903	0,4906	0,004068	2,253	0,0001516	0,007567	0,2306	0,001932	0,009505	0,02441	1,055	0,02477
1,16E+04	0,01001	0,03413	0,02809	0,0264	0,0004916	0,4906	0,004064	2,253	0,0001516	0,007563	0,2306	0,001932	0,009499	0,0244	1,055	0,02481
1,29E+04	0,01001	0,03413	0,02813	0,02635	0,0004926	0,4907	0,004062	2,253	0,0001516	0,00756	0,2306	0,001932	0,009495	0,02439	1,055	0,02484
1,41E+04	0,01001	0,03413	0,02815	0,02632	0,0004931	0,4907	0,004061	2,253	0,0001516	0,007559	0,2306	0,001932	0,009492	0,02439	1,055	0,02485
1,54E+04	0,01001	0,03413	0,02815	0,02631	0,0004933	0,4907	0,00406	2,253	0,0001516	0,007558	0,2306	0,001932	0,009491	0,02439	1,055	0,02486
1,67E+04	0,01001	0,03413	0,02816	0,02631	0,0004934	0,4907	0,00406	2,253	0,0001516	0,007558	0,2306	0,001932	0,009491	0,02439	1,055	0,02486
1,80E+04	0,01001	0,03413	0,02816	0,02631	0,0004935	0,4907	0,00406	2,253	0,0001516	0,007558	0,2306	0,001932	0,009491	0,02439	1,055	0,02486
Cross-validation scenario: 7
Stimuli:
Observation equations (exp:1):
obsTGFb =TGFb
obsTGFbR=TGFbR
obsTGFb_TGFbR=TGFb_TGFbR
obsTGFb_TGFbR_P=TGFb_TGFbR_P
obsI_Smad_TGFb_TGFbR_P=I_Smad_TGFb_TGFbR_P
obsSmad=Smad
obsSmad_P=Smad_P
obsCoSmad=CoSmad
obsSmad_P_Smad_P=Smad_P_Smad_P
obsSmad_P_CoSmad=Smad_P_CoSmad
obsSmad_N=Smad_N
obsSmad_P_Smad_P_N=Smad_P_Smad_P_N
obsSmad_P_N=Smad_P_N
obsSmad_P_CoSmad_N=Smad_P_CoSmad_N
obsCoSmad_N=CoSmad_N
obsI_Smad=I_Smad
Initial condition (exp:1):
TGFb (t0)	0,7425
TGFbR (t0)	3,479
TGFb_TGFbR (t0)	0
TGFb_TGFbR_P (t0)	0
I_Smad_TGFb_TGFbR_P(t0)	0
Smad (t0)	154,8
Smad_P (t0)	0
CoSmad (t0)	49,59
Smad_P_Smad_P (t0)	0
Smad_P_CoSmad (t0)	0
Smad_N (t0)	71,87
Smad_P_Smad_P_N (t0)	0
Smad_P_N (t0)	0
Smad_P_CoSmad_N (t0)	0
CoSmad_N (t0)	23,02
I_Smad_mRNA1 (t0)	0
I_Smad_mRNA2 (t0)	0
I_Smad (t0)	0
Measurement data:
Measured data in exp:1:
Time	obsTGFb	obsTGFbR	obsTGFb_TGFbR	obsTGFb_TGFbR_P	obsI_Smad_TGFb_TGFbR_P	obsSmad	obsSmad_P	obsCoSmad	obsSmad_P_Smad_P	obsSmad_P_CoSmad	obsSmad_N	obsSmad_P_Smad_P_N	obsSmad_P_N	obsSmad_P_CoSmad_N	obsCoSmad_N	obsI_Smad
0	0,647	3,644	0,001574	0,002976	3,61E-06	139	0,003522	51,55	6,87E-05	0,006407	67,44	0,0007968	0,004565	0,02599	24,22	0,01502
1286	0,01	2,374	0,4424	0,368	0,008427	139,2	0,7933	41,61	0,05484	1,978	70,61	1,541	2,578	8,614	26,18	0,2675
2571	0,002116	2,48	0,5096	0,2099	0,02888	151	0,5331	48,82	0,05272	1,686	66,98	1,402	2,241	8,703	22,15	1,366
3857	0,007928	2,822	0,5988	0,07372	0,01449	166,1	0,2847	45,13	0,00879	0,7932	64,97	0,6163	1,778	4,754	23,08	2,862
5143	0,01041	3,241	0,8234	0,006523	0,0009928	166,3	0,06052	44,26	0,0004343	0,2146	75,44	0,05497	0,4488	1,709	20,05	3,416
6429	0,01432	2,785	0,831	0,003996	0,0004034	152,6	0,01475	51,3	6,24E-05	0,03623	74,16	0,0009003	0,1003	0,3611	22,13	2,954
7714	0,003871	3,037	0,7045	0,003296	4,55E-05	193,2	0,000638	51,63	2,05E-05	0,005499	66,91	0,002391	0,01824	0,07879	26,55	1,926
9000	0,00216	2,548	0,8346	0,0003032	7,60E-05	180,6	0,007167	48,11	0,0001913	0,005716	73,89	0,0009635	0,003717	0,02989	20,17	1,404
1,03E+04	0,004568	2,298	0,7127	0,003809	0,00056	178,9	0,0002895	40,49	0,0002271	0,01062	73,17	0,001819	0,02206	0,02065	23,19	0,5441
1,16E+04	0,007145	2,458	0,8009	0,006933	5,66E-05	181,1	0,003609	53,26	7,27E-05	0,002605	66,56	0,001217	0,005039	0,01023	23,3	0,3105
1,29E+04	0,01287	2,792	0,7179	0,02381	1,15E-05	139,7	0,04801	54,32	0,0004733	0,1351	63,11	0,002742	0,1064	0,3014	24,74	0,1185
1,41E+04	0,007812	3,052	0,4315	0,2179	0,006576	132,7	0,4294	49,91	0,02741	1,24	76,45	0,298	1,126	3,599	27,46	0,318
1,54E+04	0,001987	2,645	0,417	0,2569	0,02926	156,9	0,5435	48,51	0,04262	1,782	69,08	1,06	1,885	7,702	24,47	0,9911
1,67E+04	0,0168	2,97	0,4852	0,1627	0,03003	154,3	0,4833	40,26	0,03081	1,277	59,14	0,8436	1,609	5,52	22,05	2,248
1,80E+04	0,003935	2,937	0,6005	0,1225	0,03259	171,3	0,3399	43,34	0,01815	1,11	85,97	0,6076	1,602	5	18,04	2,887
Standard deviation of the data point (exp:1):
Time	obsTGFb	obsTGFbR	obsTGFb_TGFbR	obsTGFb_TGFbR_P	obsI_Smad_TGFb_TGFbR_P	obsSmad	obsSmad_P	obsCoSmad	obsSmad_P_Smad_P	obsSmad_P_CoSmad	obsSmad_N	obsSmad_P_Smad_P_N	obsSmad_P_N	obsSmad_P_CoSmad_N	obsCoSmad_N	obsI_Smad
0	0,07492	0,348	0,009225	0,004414	0,0004889	15,48	0,003426	4,971	0,0001515	0,006872	7,189	0,001931	0,008458	0,02285	2,308	0,02473
1286	0,01	0,2739	0,04172	0,03288	0,001008	14,28	0,07603	3,946	0,007477	0,1941	6,916	0,1361	0,2321	0,8344	2,308	0,03704
2571	0,01	0,2739	0,05075	0,0219	0,002818	14,34	0,06126	4	0,004947	0,1596	6,919	0,1411	0,2314	0,8204	2,302	0,1321
3857	0,01	0,274	0,06724	0,007505	0,001501	14,81	0,02789	4,379	0,001073	0,08104	7,029	0,059	0,1465	0,5164	2,305	0,2317
5143	0,01	0,274	0,07424	0,004425	0,0004977	15,3	0,006875	4,794	0,0001596	0,02046	7,144	0,006193	0,04558	0,1596	2,308	0,2912
6429	0,01	0,274	0,07464	0,004414	0,0004889	15,45	0,003605	4,934	0,0001515	0,00782	7,18	0,001948	0,01253	0,03987	2,308	0,2946
7714	0,01	0,274	0,07464	0,004414	0,0004889	15,48	0,003433	4,964	0,0001515	0,006908	7,188	0,001931	0,008639	0,02368	2,308	0,2251
9000	0,01	0,274	0,07464	0,004414	0,0004889	15,48	0,003427	4,97	0,0001515	0,006873	7,189	0,001931	0,008465	0,02288	2,308	0,1363
1,03E+04	0,01	0,274	0,07464	0,004414	0,0004889	15,48	0,003426	4,971	0,0001515	0,006872	7,189	0,001931	0,008458	0,02285	2,308	0,07319
1,16E+04	0,01	0,274	0,07457	0,004415	0,0004889	15,48	0,003428	4,97	0,0001515	0,006877	7,189	0,001931	0,008459	0,02285	2,308	0,04051
1,29E+04	0,01	0,274	0,07113	0,005632	0,0004913	15,43	0,005878	4,924	0,0001536	0,01569	7,18	0,001939	0,01234	0,04049	2,308	0,02845
1,41E+04	0,01	0,2739	0,04991	0,02488	0,0007668	14,9	0,04328	4,454	0,002288	0,1215	7,072	0,02731	0,1084	0,3964	2,309	0,0349
1,54E+04	0,01	0,2739	0,04909	0,0238	0,002583	14,46	0,05883	4,091	0,004511	0,1561	6,955	0,1067	0,2036	0,7281	2,307	0,1118
1,67E+04	0,01	0,2739	0,054	0,01785	0,00365	14,59	0,04722	4,198	0,002917	0,1287	6,983	0,08753	0,1826	0,6499	2,305	0,2109
1,80E+04	0,01	0,2739	0,05614	0,0153	0,004113	14,75	0,03876	4,326	0,001956	0,1086	7,022	0,05993	0,1514	0,5399	2,307	0,28
Cross-validation scenario: 8
Stimuli:
Observation equations (exp:1):
obsTGFb =TGFb
obsTGFbR=TGFbR
obsTGFb_TGFbR=TGFb_TGFbR
obsTGFb_TGFbR_P=TGFb_TGFbR_P
obsI_Smad_TGFb_TGFbR_P=I_Smad_TGFb_TGFbR_P
obsSmad=Smad
obsSmad_P=Smad_P
obsCoSmad=CoSmad
obsSmad_P_Smad_P=Smad_P_Smad_P
obsSmad_P_CoSmad=Smad_P_CoSmad
obsSmad_N=Smad_N
obsSmad_P_Smad_P_N=Smad_P_Smad_P_N
obsSmad_P_N=Smad_P_N
obsSmad_P_CoSmad_N=Smad_P_CoSmad_N
obsCoSmad_N=CoSmad_N
obsI_Smad=I_Smad
Initial condition (exp:1):
TGFb (t0)	1,729
TGFbR (t0)	0,396
TGFb_TGFbR (t0)	0
TGFb_TGFbR_P (t0)	0
I_Smad_TGFb_TGFbR_P(t0)	0
Smad (t0)	110,9
Smad_P (t0)	0
CoSmad (t0)	3,117
Smad_P_Smad_P (t0)	0
Smad_P_CoSmad (t0)	0
Smad_N (t0)	51,47
Smad_P_Smad_P_N (t0)	0
Smad_P_N (t0)	0
Smad_P_CoSmad_N (t0)	0
CoSmad_N (t0)	1,447
I_Smad_mRNA1 (t0)	0
I_Smad_mRNA2 (t0)	0
I_Smad (t0)	0
Measurement data:
Measured data in exp:1:
Time	obsTGFb	obsTGFbR	obsTGFb_TGFbR	obsTGFb_TGFbR_P	obsI_Smad_TGFb_TGFbR_P	obsSmad	obsSmad_P	obsCoSmad	obsSmad_P_Smad_P	obsSmad_P_CoSmad	obsSmad_N	obsSmad_P_Smad_P_N	obsSmad_P_N	obsSmad_P_CoSmad_N	obsCoSmad_N	obsI_Smad
0	1,953	0,3452	0,00893	0,001512	0,0003657	109,5	0,001807	3,147	9,88E-05	0,0006783	57,43	0,002614	0,004556	0,01085	1,549	0,01424
1286	1,265	0,007286	0,2061	0,2075	0,0009853	122,2	1,866	1,774	0,46	0,3201	51,81	0,6392	1,034	0,5245	1,821	0,0187
2571	1,421	0,001108	0,2118	0,1856	0,001899	108,6	1,746	2,152	0,4068	0,2675	53,76	0,6703	1,201	0,5908	1,895	0,1461
3857	1,367	0,006441	0,2093	0,1726	0,005488	96,04	1,628	2,39	0,3883	0,248	40,68	0,532	1,262	0,4811	2,204	0,4479
5143	0,9223	0,001364	0,3694	0,00187	0,0005642	119,9	0,4946	2,575	0,03167	0,08465	51,33	0,09005	0,3867	0,148	1,636	0,602
6429	1,288	0,01182	0,2936	0,1044	0,003231	114,1	0,3477	3,16	0,01246	0,05531	49,85	0,009117	0,07494	0,06252	1,655	0,402
7714	1,361	0,003659	0,2435	0,174	0,005845	107,2	1,698	2,57	0,3238	0,218	49,8	0,5225	1,077	0,3991	1,912	0,338
9000	1,114	0,007877	0,1968	0,1248	0,005567	108,2	1,523	1,802	0,3495	0,2415	51,71	0,6243	0,9967	0,4727	1,635	0,3217
1,03E+04	1,047	0,001802	0,2488	0,1614	0,006678	91,97	1,854	2,384	0,3704	0,2244	53,94	0,7241	0,9921	0,4778	1,758	0,4514
1,16E+04	1,123	0,01491	0,2756	0,1832	0,007671	98,57	1,719	2,218	0,3539	0,2321	46,36	0,6077	1,242	0,4984	1,547	0,3958
1,29E+04	1,331	0,01099	0,2305	0,1315	0,009117	109,3	1,465	1,653	0,2916	0,2645	54,63	0,5321	1,187	0,446	1,413	0,4509
1,41E+04	1,272	0,01481	0,2255	0,1547	0,008673	99,21	1,711	2,471	0,294	0,1787	57,96	0,5586	0,9614	0,3876	1,544	0,6247
1,54E+04	1,44	0,00522	0,27	0,1511	0,009407	118,3	1,739	1,65	0,3344	0,203	49,67	0,4697	0,9412	0,3735	1,785	0,5187
1,67E+04	1,484	0,002258	0,2704	0,1677	0,007679	117,3	1,296	2,365	0,3209	0,2035	48,04	0,5787	1,102	0,3745	1,929	0,4994
1,80E+04	1,508	0,005235	0,235	0,159	0,007528	117,2	1,123	2,41	0,3086	0,2177	56,7	0,5968	0,9459	0,4737	1,604	0,5083
Standard deviation of the data point (exp:1):
Time	obsTGFb	obsTGFbR	obsTGFb_TGFbR	obsTGFb_TGFbR_P	obsI_Smad_TGFb_TGFbR_P	obsSmad	obsSmad_P	obsCoSmad	obsSmad_P_Smad_P	obsSmad_P_CoSmad	obsSmad_N	obsSmad_P_Smad_P_N	obsSmad_P_N	obsSmad_P_CoSmad_N	obsCoSmad_N	obsI_Smad
0	0,1732	0,04084	0,009225	0,004414	0,0004889	11,09	0,003426	0,4623	0,0001515	0,006872	5,15	0,001931	0,008458	0,02285	0,2162	0,02473
1286	0,1338	0,01	0,02194	0,02005	0,0004906	10,68	0,1794	0,4051	0,04147	0,02625	5,092	0,06948	0,1148	0,05203	0,2313	0,02482
2571	0,1338	0,01	0,02305	0,01858	0,0005845	10,66	0,1805	0,4036	0,04239	0,02615	5,091	0,07685	0,1223	0,05401	0,2317	0,03053
3857	0,1338	0,01	0,02433	0,01693	0,0007942	10,69	0,1689	0,4061	0,03715	0,02509	5,096	0,06643	0,1125	0,05123	0,2314	0,04568
5143	0,1339	0,01	0,04047	0,004414	0,0004889	10,99	0,04767	0,4369	0,003298	0,01119	5,138	0,008229	0,03642	0,02848	0,2254	0,05706
6429	0,1338	0,01	0,03165	0,009835	0,000619	11,05	0,03326	0,4539	0,001008	0,008691	5,145	0,002029	0,01181	0,02334	0,2179	0,05196
7714	0,1338	0,01	0,02401	0,01735	0,000724	10,73	0,1598	0,4096	0,03284	0,02438	5,101	0,0533	0,09869	0,04738	0,2304	0,04025
9000	0,1338	0,01	0,02396	0,01742	0,0007205	10,7	0,1689	0,4065	0,03699	0,02513	5,096	0,06461	0,1106	0,05072	0,2312	0,04001
1,03E+04	0,1338	0,01	0,02449	0,01674	0,0008204	10,71	0,1655	0,4071	0,03557	0,02479	5,097	0,06249	0,1086	0,05013	0,2312	0,04777
1,16E+04	0,1338	0,01	0,02495	0,01615	0,0009103	10,72	0,1606	0,4083	0,03351	0,02433	5,1	0,05832	0,1044	0,04892	0,231	0,05531
1,29E+04	0,1338	0,01	0,02518	0,01586	0,0009549	10,73	0,1577	0,4091	0,03226	0,02405	5,101	0,05565	0,1016	0,04812	0,2308	0,05926
1,41E+04	0,1338	0,01	0,02524	0,01579	0,0009664	10,73	0,1566	0,4094	0,03181	0,02395	5,101	0,05461	0,1005	0,04781	0,2307	0,06031
1,54E+04	0,1338	0,01	0,02523	0,0158	0,0009637	10,74	0,1565	0,4094	0,03177	0,02394	5,101	0,05447	0,1004	0,04776	0,2307	0,06006
1,67E+04	0,1338	0,01	0,0252	0,01583	0,0009584	10,73	0,1567	0,4094	0,03186	0,02397	5,101	0,05464	0,1006	0,04781	0,2307	0,05958
1,80E+04	0,1338	0,01	0,02518	0,01586	0,0009548	10,73	0,1569	0,4093	0,03195	0,02399	5,101	0,05481	0,1007	0,04787	0,2307	0,05925
Cross-validation scenario: 9
Stimuli:
Observation equations (exp:1):
obsTGFb =TGFb
obsTGFbR=TGFbR
obsTGFb_TGFbR=TGFb_TGFbR
obsTGFb_TGFbR_P=TGFb_TGFbR_P
obsI_Smad_TGFb_TGFbR_P=I_Smad_TGFb_TGFbR_P
obsSmad=Smad
obsSmad_P=Smad_P
obsCoSmad=CoSmad
obsSmad_P_Smad_P=Smad_P_Smad_P
obsSmad_P_CoSmad=Smad_P_CoSmad
obsSmad_N=Smad_N
obsSmad_P_Smad_P_N=Smad_P_Smad_P_N
obsSmad_P_N=Smad_P_N
obsSmad_P_CoSmad_N=Smad_P_CoSmad_N
obsCoSmad_N=CoSmad_N
obsI_Smad=I_Smad
Initial condition (exp:1):
TGFb (t0)	4,641
TGFbR (t0)	1,955
TGFb_TGFbR (t0)	0
TGFb_TGFbR_P (t0)	0
I_Smad_TGFb_TGFbR_P(t0)	0
Smad (t0)	30,59
Smad_P (t0)	0
CoSmad (t0)	97,79
Smad_P_Smad_P (t0)	0
Smad_P_CoSmad (t0)	0
Smad_N (t0)	14,2
Smad_P_Smad_P_N (t0)	0
Smad_P_N (t0)	0
Smad_P_CoSmad_N (t0)	0
CoSmad_N (t0)	45,4
I_Smad_mRNA1 (t0)	0
I_Smad_mRNA2 (t0)	0
I_Smad (t0)	0
Measurement data:
Measured data in exp:1:
Time	obsTGFb	obsTGFbR	obsTGFb_TGFbR	obsTGFb_TGFbR_P	obsI_Smad_TGFb_TGFbR_P	obsSmad	obsSmad_P	obsCoSmad	obsSmad_P_Smad_P	obsSmad_P_CoSmad	obsSmad_N	obsSmad_P_Smad_P_N	obsSmad_P_N	obsSmad_P_CoSmad_N	obsCoSmad_N	obsI_Smad
0	3,957	2,239	0,01378	0,001519	0,0003076	29,95	0,003471	100,2	0,0001797	0,005312	15,26	0,001619	0,003511	0,01634	39,42	0,02988
1286	2,33	0,004604	1,095	0,7711	0,01754	20,75	0,1464	73,34	0,002016	1,03	14,15	0,2143	0,9046	4,468	48,56	0,2802
2571	2,859	0,00281	1,315	0,5344	0,06744	21,1	0,1285	102,8	0,00229	0,7572	14,68	0,2999	1,164	5,714	39,32	1,091
3857	2,397	0,007052	1,244	0,5357	0,09125	25,47	0,1135	90,41	0,001349	0,5753	10,57	0,177	0,8581	5,046	49,65	2,237
5143	2,468	0,004781	1,379	0,3865	0,06902	27,8	0,08609	82,67	0,001071	0,6281	12,35	0,1393	0,6353	3,829	47,98	2,89
6429	2,629	0,007532	1,917	0,02354	0,009768	29,35	0,03202	103,3	8,64E-05	0,2522	13,14	0,08251	0,6365	2,995	42,86	3,744
7714	2,919	0,008217	1,951	0,001403	0,0002237	30,8	0,009488	98,11	3,11E-05	0,08099	13,7	0,01113	0,1654	1,088	45,21	2,988
9000	2,481	0,01762	1,443	0,3059	0,09052	25,5	0,03837	87,68	0,0004346	0,2384	14,16	0,004749	0,1347	0,9714	46,4	3,114
1,03E+04	2,525	0,01039	1,665	0,4313	0,1001	27,38	0,08765	79,68	0,0007868	0,4397	11,68	0,07223	0,4495	3,111	43,21	1,86
1,16E+04	3,083	0,0006352	1,387	0,4092	0,1122	27,89	0,08303	90,64	0,000866	0,5123	9,691	0,08934	0,5932	4,175	42,97	2,562
1,29E+04	2,292	0,00258	1,255	0,3949	0,09899	23,34	0,0986	88,16	0,0009528	0,5386	13,26	0,09518	0,5395	3,859	44,2	2,821
1,41E+04	2,949	0,03357	1,459	0,3209	0,09767	30,27	0,07333	104,4	0,001161	0,5423	12,77	0,09484	0,712	4,39	46,59	2,922
1,54E+04	2,525	0,001716	1,288	0,3347	0,1122	23,85	0,07735	100,5	0,0005807	0,5406	11,88	0,07845	0,609	3,516	53,6	3,191
1,67E+04	2,365	0,003982	1,602	0,3461	0,1384	24,21	0,06825	91,45	0,0008039	0,3836	13,54	0,0806	0,5582	3,048	47,46	3,149
1,80E+04	2,763	0,01619	1,216	0,3328	0,1217	29,8	0,0755	100	0,0007453	0,422	13,99	0,08491	0,6339	4,171	44,24	3,401
Standard deviation of the data point (exp:1):
Time	obsTGFb	obsTGFbR	obsTGFb_TGFbR	obsTGFb_TGFbR_P	obsI_Smad_TGFb_TGFbR_P	obsSmad	obsSmad_P	obsCoSmad	obsSmad_P_Smad_P	obsSmad_P_CoSmad	obsSmad_N	obsSmad_P_Smad_P_N	obsSmad_P_N	obsSmad_P_CoSmad_N	obsCoSmad_N	obsI_Smad
0	0,4642	0,1958	0,009225	0,004414	0,0004889	3,087	0,003426	9,785	0,0001515	0,006872	1,433	0,001931	0,008458	0,02285	4,543	0,02473
1286	0,269	0,01	0,1061	0,08763	0,002056	2,456	0,01555	9,176	0,0003354	0,09067	1,26	0,02111	0,09372	0,5929	4,469	0,03397
2571	0,2691	0,01	0,1293	0,05931	0,007137	2,433	0,01311	9,155	0,0002592	0,07585	1,243	0,02616	0,1016	0,6381	4,46	0,1234
3857	0,2691	0,01001	0,1415	0,04444	0,009769	2,543	0,01069	9,259	0,0002025	0,06146	1,275	0,01854	0,0852	0,5357	4,473	0,2223
5143	0,2691	0,01001	0,1465	0,03832	0,01085	2,63	0,00931	9,341	0,0001804	0,05304	1,301	0,01308	0,07164	0,451	4,484	0,286
6429	0,2692	0,01001	0,1919	0,00506	0,001008	2,757	0,00515	9,462	0,000153	0,02581	1,331	0,008341	0,05531	0,3457	4,496	0,3258
7714	0,2693	0,01001	0,1953	0,004414	0,0004889	2,973	0,00362	9,672	0,0001515	0,01019	1,397	0,002187	0,02095	0,1238	4,526	0,3297
9000	0,2692	0,01001	0,1526	0,03357	0,009513	2,98	0,005623	9,682	0,0001531	0,02668	1,409	0,001968	0,01593	0,09083	4,532	0,2915
1,03E+04	0,2691	0,01001	0,144	0,04149	0,01024	2,758	0,008461	9,464	0,0001699	0,04776	1,343	0,006145	0,04981	0,3143	4,503	0,2491
1,16E+04	0,2691	0,01001	0,1443	0,041	0,01035	2,684	0,009068	9,393	0,000177	0,05159	1,319	0,00965	0,06209	0,3916	4,492	0,255
1,29E+04	0,2691	0,01001	0,1464	0,03848	0,01082	2,676	0,008901	9,386	0,0001751	0,05052	1,316	0,01027	0,0638	0,4021	4,491	0,2838
1,41E+04	0,2691	0,01001	0,148	0,03655	0,01116	2,689	0,008605	9,397	0,0001718	0,04863	1,319	0,009746	0,06204	0,3908	4,492	0,3085
1,54E+04	0,2691	0,01001	0,1489	0,03549	0,01135	2,701	0,008389	9,41	0,0001696	0,04725	1,323	0,009146	0,06008	0,3784	4,494	0,3231
1,67E+04	0,2691	0,01001	0,1493	0,03501	0,01144	2,71	0,008269	9,418	0,0001684	0,04648	1,325	0,008753	0,05877	0,3701	4,495	0,33
1,80E+04	0,2691	0,01001	0,1494	0,03483	0,01147	2,714	0,008213	9,422	0,0001679	0,04613	1,327	0,008547	0,05807	0,3657	4,495	0,3326
Cross-validation scenario: 10
Stimuli:
Observation equations (exp:1):
obsTGFb =TGFb
obsTGFbR=TGFbR
obsTGFb_TGFbR=TGFb_TGFbR
obsTGFb_TGFbR_P=TGFb_TGFbR_P
obsI_Smad_TGFb_TGFbR_P=I_Smad_TGFb_TGFbR_P
obsSmad=Smad
obsSmad_P=Smad_P
obsCoSmad=CoSmad
obsSmad_P_Smad_P=Smad_P_Smad_P
obsSmad_P_CoSmad=Smad_P_CoSmad
obsSmad_N=Smad_N
obsSmad_P_Smad_P_N=Smad_P_Smad_P_N
obsSmad_P_N=Smad_P_N
obsSmad_P_CoSmad_N=Smad_P_CoSmad_N
obsCoSmad_N=CoSmad_N
obsI_Smad=I_Smad
Initial condition (exp:1):
TGFb (t0)	0,8195
TGFbR (t0)	2,569
TGFb_TGFbR (t0)	0
TGFb_TGFbR_P (t0)	0
I_Smad_TGFb_TGFbR_P(t0)	0
Smad (t0)	178
Smad_P (t0)	0
CoSmad (t0)	116,7
Smad_P_Smad_P (t0)	0
Smad_P_CoSmad (t0)	0
Smad_N (t0)	82,62
Smad_P_Smad_P_N (t0)	0
Smad_P_N (t0)	0
Smad_P_CoSmad_N (t0)	0
CoSmad_N (t0)	54,17
I_Smad_mRNA1 (t0)	0
I_Smad_mRNA2 (t0)	0
I_Smad (t0)	0
Measurement data:
Measured data in exp:1:
Time	obsTGFb	obsTGFbR	obsTGFb_TGFbR	obsTGFb_TGFbR_P	obsI_Smad_TGFb_TGFbR_P	obsSmad	obsSmad_P	obsCoSmad	obsSmad_P_Smad_P	obsSmad_P_CoSmad	obsSmad_N	obsSmad_P_Smad_P_N	obsSmad_P_N	obsSmad_P_CoSmad_N	obsCoSmad_N	obsI_Smad
0	0,8291	2,774	0,01327	0,003315	0,0001704	191,2	0,0004224	105,1	0,0003223	0,0006842	89,55	0,0006648	0,002133	0,02185	45,03	0,04066
1286	0,02252	1,911	0,7485	0,001149	0,0006374	133,2	0,004563	102,6	2,68E-05	0,01434	91,92	0,0009429	0,02081	0,1244	49,54	0,02501
2571	0,001856	1,877	0,9206	0,004376	3,30E-05	186,4	0,00149	92,73	6,43E-05	0,003347	84,44	0,0006555	0,005845	0,09247	55,41	0,0589
3857	0,01408	1,577	0,8914	0,003589	0,0006393	160,8	0,002626	103,6	5,38E-05	0,002842	93,5	0,001173	0,006504	0,02997	59,11	0,06798
5143	0,01265	1,532	0,7988	0,00844	0,000372	213,3	0,001052	126,6	0,0002551	0,002476	77,83	0,0001979	0,008983	0,007342	56,45	0,01694
6429	0,006143	1,848	0,8308	0,004569	1,56E-05	172,6	0,002832	128,4	2,09E-05	0,002749	91,32	0,002668	0,01095	0,008138	53,56	0,02894
7714	0,0008351	1,917	0,8018	0,01064	0,0003717	144,9	1,87E-06	143	9,38E-05	0,03671	80,82	0,001628	0,02217	0,1207	51,42	0,01678
9000	0,01724	2,122	0,729	0,1265	0,00029	187,8	0,08255	105	0,0008132	0,6304	93,4	0,02219	0,2991	2,865	48,26	0,1116
1,03E+04	0,001628	1,402	0,4187	0,2749	0,01962	192,5	0,2032	119	0,006762	1,92	57,04	0,4538	1,574	12,82	51,73	0,7547
1,16E+04	0,003238	1,76	0,5481	0,1826	0,04299	150,9	0,2133	92,59	0,009268	1,679	81,1	1,011	1,83	12,51	49,03	1,816
1,29E+04	0,01021	1,899	0,5451	0,1621	0,03657	149	0,1691	124,8	0,005336	1,234	86,6	0,9343	1,672	14,52	57,06	2,298
1,41E+04	0,008008	1,602	0,7019	0,1449	0,05408	146,3	0,1605	109,2	0,004109	1,338	85,94	0,7943	1,709	13,81	44,88	3,445
1,54E+04	0,005519	1,895	0,5594	0,1413	0,04371	202,9	0,1605	111,7	0,003928	1,217	78,22	0,6607	1,659	12,86	55,34	3,457
1,67E+04	0,008365	1,988	0,5793	0,137	0,04459	176,9	0,1565	120,8	0,004043	1,095	75,62	0,6349	1,511	11,63	53,66	3,833
1,80E+04	0,003967	1,748	0,6391	0,1544	0,05539	148,4	0,1674	102,7	0,002996	1,369	94,28	0,5644	1,424	11,81	48,16	3,332
Standard deviation of the data point (exp:1):
Time	obsTGFb	obsTGFbR	obsTGFb_TGFbR	obsTGFb_TGFbR_P	obsI_Smad_TGFb_TGFbR_P	obsSmad	obsSmad_P	obsCoSmad	obsSmad_P_Smad_P	obsSmad_P_CoSmad	obsSmad_N	obsSmad_P_Smad_P_N	obsSmad_P_N	obsSmad_P_CoSmad_N	obsCoSmad_N	obsI_Smad
0	0,08255	0,2571	0,009225	0,004414	0,0004889	17,8	0,003426	11,67	0,0001515	0,006872	8,264	0,001931	0,008458	0,02285	5,419	0,02473
1286	0,01	0,1755	0,08213	0,004414	0,0004889	17,79	0,003428	11,66	0,0001515	0,006934	8,26	0,001931	0,008655	0,02666	5,417	0,02473
2571	0,01	0,1755	0,08216	0,004414	0,0004889	17,79	0,003427	11,67	0,0001515	0,006878	8,262	0,001931	0,008492	0,02354	5,418	0,02482
3857	0,01	0,1755	0,08216	0,004414	0,0004889	17,8	0,003426	11,67	0,0001515	0,006872	8,264	0,001931	0,008463	0,02295	5,419	0,02487
5143	0,01	0,1755	0,08216	0,004414	0,0004889	17,8	0,003426	11,67	0,0001515	0,006872	8,264	0,001931	0,008459	0,02286	5,419	0,02481
6429	0,01	0,1755	0,08215	0,004414	0,0004889	17,8	0,003426	11,67	0,0001515	0,006872	8,264	0,001931	0,008458	0,02285	5,419	0,02476
7714	0,01	0,1755	0,08135	0,004489	0,0004889	17,79	0,003467	11,66	0,0001515	0,007792	8,261	0,001931	0,008591	0,02559	5,418	0,02474
9000	0,01	0,1755	0,0702	0,0128	0,0004955	17,52	0,009297	11,4	0,0001751	0,06122	8,195	0,002956	0,03386	0,2493	5,383	0,0257
1,03E+04	0,01	0,1754	0,05372	0,02718	0,002074	16,62	0,02531	10,55	0,0008172	0,1707	7,931	0,0534	0,1509	1,109	5,258	0,07988
1,16E+04	0,01	0,1754	0,05823	0,02097	0,003768	16,29	0,02484	10,26	0,0008055	0,1644	7,804	0,1041	0,2039	1,473	5,195	0,1843
1,29E+04	0,01	0,1754	0,06134	0,01724	0,004441	16,4	0,02159	10,36	0,0006126	0,1438	7,831	0,09333	0,1918	1,386	5,205	0,2663
1,41E+04	0,01	0,1754	0,06266	0,01567	0,004727	16,54	0,01934	10,49	0,000496	0,1299	7,876	0,07539	0,1725	1,251	5,226	0,3138
1,54E+04	0,01	0,1754	0,06323	0,015	0,004849	16,64	0,01806	10,58	0,0004362	0,1219	7,908	0,06364	0,1587	1,154	5,241	0,3374
1,67E+04	0,01	0,1754	0,06346	0,01473	0,0049	16,7	0,0174	10,63	0,0004073	0,1178	7,927	0,05726	0,1508	1,099	5,249	0,3479
1,80E+04	0,01	0,1754	0,06356	0,01461	0,00492	16,73	0,01708	10,65	0,0003937	0,1158	7,936	0,05406	0,1466	1,069	5,254	0,3523
>>

## Sheet: TSMP
3-Step Metabolic Pathway model (3SMP)
reference:
Mendes, P.: Modeling Large Biological Systems From Functional Genomic Data: Parameter Estimation. In:
Kitano, H. (ed.) Foundation of Systems Biology, pp. 163–181. The MIT Press (2001)
1 Model related data:
1.1 States:
G1
G2
G3
E1
E2
E3
M1
M2
1.2 Parameters:
V1	1
Ki1	1
ni1	2
Ka1	1
na1	2
k_1	1
V2	1
Ki2	1
ni2	2
Ka2	1
na2	2
k_2	1
V3	1
Ki3	1
ni3	2
Ka3	1
na3	2
k_3	1
V4	0,1
K4	1
k_4	0,1
V5	0,1
K5	1
k_5	0,1
V6	0,1
K6	1
k_6	0,1
kcat1	1
Km1	1
Km2	1
kcat2	1
Km3	1
Km4	1
kcat3	1
Km5	1
Km6	1
1.3 Stimuli:
S	P
1.4 Dynamic equations:
dG1=V1/(1+(P/Ki1)^ni1+(Ka1/S)^na1)- k_1*G1
dG2= V2/(1+(P/Ki2)^ni2+(Ka2/M1)^na2) - k_2*G2
dG3= V3/(1+(P/Ki3)^ni3+(Ka3/M2)^na3) - k_3*G3
dE1= V4*G1/(K4+G1) - k_4*E1
dE2= V5*G2/(K5+G2) - k_5*E2
dE3= V6*G3/(K6+G3) - k_6*E3
dM1=kcat1*E1*(1/Km1)*(S-M1)/(1+S/Km1+M1/Km2)-kcat2*E2*(1/Km3)*(M1-M2)/(1+M1/Km3+M2/Km4)
dM2=kcat2*E2*(1/Km3)*(M1-M2)/(1+M1/Km3+M2/Km4)-kcat3*E3*(1/Km5)*(M2-P)/(1+M2/Km5+P/Km6)
2 Parameter estimation related data:
2.1 Estimated parameters
Par. id	UB	LB
V1	100000	1,00E-05
Ki1	100000	1,00E-05
ni1	10	0,1
Ka1	100000	1,00E-05
na1	10	0,1
k_1	100000	1,00E-05
V2	100000	1,00E-05
Ki2	100000	1,00E-05
ni2	10	0,1
Ka2	100000	1,00E-05
na2	10	0,1
k_2	100000	1,00E-05
V3	100000	1,00E-05
Ki3	100000	1,00E-05
ni3	10	0,1
Ka3	100000	1,00E-05
na3	10	0,1
k_3	100000	1,00E-05
V4	100000	1,00E-05
K4	100000	1,00E-05
k_4	100000	1,00E-05
V5	100000	1,00E-05
K5	100000	1,00E-05
k_5	100000	1,00E-05
V6	100000	1,00E-05
K6	100000	1,00E-05
k_6	100000	1,00E-05
kcat1	100000	1,00E-05
Km1	100000	1,00E-05
Km2	100000	1,00E-05
kcat2	100000	1,00E-05
Km3	100000	1,00E-05
Km4	100000	1,00E-05
kcat3	100000	1,00E-05
Km5	100000	1,00E-05
Km6	100000	1,00E-05
2.2 NL optimization algorithm, limitations
Global algorithm:	eSS
Local algorithm:	nl2sol
Max. CPU time:	120 (sec)
Max. # of function evaluations:	20000
Observation equations (exp:1):
states
Initial condition (exp:1):
G1(t0)	0,6667
G2(t0)	0,5725
G3(t0)	0,4176
E1(t0)	0,4
E2(t0)	0,3641
E3(t0)	0,2946
M1(t0)	1,419
M2(t0)	0,9346
3. Calibration data:
Measured data (exp:1):
Time	G1	G2	G3	E1	E2	E3	M1	M2
0	0,7526	0,639	0,4477	0,3754	0,4201	0,2957	1,195	0,7828
6	0,04482	0,3073	0,18	0,2802	0,3121	0,2822	0,5669	0,4906
12	0,003141	0,06324	0,05028	0,132	0,2036	0,207	0,1293	0,2454
18	0,004126	0,04999	0,01261	0,09949	0,154	0,1433	0,1107	0,1828
24	0,01811	0,009669	0,01492	0,0461	0,096	0,06389	0,04797	0,1192
30	0,02663	0,02257	0,04269	0,03942	0,0463	0,05648	0,2277	0,1968
36	0,002374	0,02742	0,001668	0,02226	0,04061	0,0269	0,1436	0,07514
42	0,02679	0,00585	0,02588	0,02877	0,04004	0,01268	0,2374	0,04814
48	0,01035	0,001796	0,006564	0,01477	0,01211	0,01248	0,07406	0,08641
54	0,01945	0,008902	0,01679	0,01298	0,02252	0,003467	0,05985	0,01556
60	0,02772	0,04983	0,001059	0,00957	0,03161	0,01559	0,06637	0,03168
66	0,02022	0,05637	0,02437	0,004083	0,006567	0,01095	0,07289	0,09253
72	0,001079	0,04916	0,01281	0,004471	0,00968	0,01761	0,2572	0,1243
78	0,00193	0,002369	0,03737	0,01086	0,01488	0,009273	0,2633	0,09007
84	0,02397	0,005088	0,03563	0,005894	0,02085	0,02467	0,0249	0,09579
90	0,004173	0,02094	0,01692	0,008503	0,01579	0,01209	0,1875	0,03999
96	0,04143	0,001997	0,002688	0,008546	0,006212	0,005633	0,09447	0,09844
102	0,05874	0,005266	0,02104	0,03437	0,01466	0,00981	0,216	0,06823
108	0,02266	0,01888	0,02883	0,007289	0,004065	0,008507	0,131	0,08085
114	0,002551	0,00525	0,007216	0,009865	0,02224	0,01486	0,03496	0,08667
120	0,01729	0,000524	0,009034	0,003756	0,001393	0,006019	0,2005	0,1051
Standard deviation of the data point(exp:1):
Time	G1	G2	G3	E1	E2	E3	M1	M2
0	0,06993	0,06086	0,0447	0,04213	0,03892	0,03165	0,1639	0,1044
6	0,02114	0,03297	0,02649	0,02867	0,03633	0,02977	0,09596	0,06447
12	0,02113	0,02185	0,01688	0,01956	0,02738	0,02259	0,08574	0,0513
18	0,02113	0,02088	0,01611	0,01563	0,0203	0,01675	0,08377	0,04873
24	0,02113	0,02074	0,01602	0,01414	0,01658	0,01376	0,0832	0,04803
30	0,02113	0,0207	0,01599	0,0136	0,01494	0,01248	0,08298	0,04775
36	0,02113	0,02069	0,01598	0,0134	0,01428	0,01197	0,08287	0,04762
42	0,02113	0,02068	0,01598	0,01332	0,01401	0,01177	0,08281	0,04755
48	0,02113	0,02068	0,01598	0,01328	0,0139	0,01169	0,08276	0,0475
54	0,02113	0,02067	0,01597	0,01327	0,01384	0,01165	0,08273	0,04746
60	0,02113	0,02067	0,01597	0,01326	0,01382	0,01163	0,08271	0,04744
66	0,02113	0,02067	0,01597	0,01326	0,0138	0,01163	0,0827	0,04741
72	0,02113	0,02067	0,01597	0,01325	0,01379	0,01162	0,08268	0,04739
78	0,02113	0,02067	0,01597	0,01325	0,01379	0,01162	0,08267	0,04738
84	0,02113	0,02067	0,01597	0,01325	0,01378	0,01161	0,08265	0,04736
90	0,02113	0,02067	0,01597	0,01325	0,01378	0,01161	0,08264	0,04735
96	0,02113	0,02067	0,01597	0,01325	0,01378	0,01161	0,08263	0,04733
102	0,02113	0,02066	0,01597	0,01325	0,01378	0,01161	0,08262	0,04732
108	0,02113	0,02066	0,01597	0,01325	0,01378	0,01161	0,08261	0,04731
114	0,02113	0,02066	0,01597	0,01325	0,01378	0,01161	0,0826	0,0473
120	0,02113	0,02066	0,01597	0,01325	0,01377	0,01161	0,08259	0,04729
4. Further calibration data for the bias-variance study
--- Replicate 2 ---
Measured data (exp:1):
Time	G1	G2	G3	E1	E2	E3	M1	M2
0	0,6766	0,518	0,4475	0,3989	0,4052	0,3054	1,482	1,065
6	0,009222	0,2477	0,1555	0,2458	0,3237	0,3018	0,5824	0,3455
12	0,004508	0,09674	0,07034	0,1286	0,2263	0,1871	0,2209	0,2461
18	0,01946	0,07213	0,008032	0,07783	0,1465	0,1162	0,251	0,1904
24	0,001905	0,01184	0,004642	0,05144	0,1067	0,06738	0,09392	0,02489
30	0,02085	0,02759	0,03137	0,003811	0,08924	0,004272	0,191	0,1651
36	0,0178	0,01584	0,004876	0,007377	0,04562	0,03881	0,1023	0,08407
42	0,01685	0,00765	0,02051	0,04191	0,01865	0,03441	0,1194	0,1753
48	0,01291	0,007662	0,002093	0,02742	0,04762	0,01458	0,04854	0,09434
54	0,01812	0,003297	0,01305	0,006614	0,02788	0,007986	0,1533	0,1281
60	0,009766	0,04804	0,001897	0,005243	0,01192	0,02671	0,02627	0,08318
66	0,001346	0,01312	0,005944	0,004945	0,01467	0,01189	0,1433	0,1499
72	0,002098	0,002069	0,01483	0,04057	0,01004	0,007634	0,1499	0,138
78	0,009899	0,001939	0,02198	0,02645	0,0235	0,01812	0,1472	0,1079
84	0,006359	0,006064	0,03725	0,008308	0,01989	0,001713	0,09478	0,1117
90	0,02472	0,02479	0,0004746	0,007613	0,02305	0,02391	0,1089	0,04384
96	0,03024	2,19E-05	0,01384	0,02264	0,001137	0,00204	0,08147	0,09084
102	0,02881	4,97E-02	0,001032	0,02299	0,01817	0,01581	0,04431	0,06748
108	0,03925	0,0005722	0,0342	0,01447	0,01624	0,007598	0,1522	0,03883
114	0,02517	0,003764	0,02494	0,02531	0,0152	0,009681	0,1758	0,0215
120	0,04108	0,01852	0,02255	6,32E-06	0,006895	0,009114	0,1969	0,08427
Standard deviation of the data point(exp:1):
Time	G1	G2	G3	E1	E2	E3	M1	M2
0	0,06993	0,06086	0,0447	0,04213	0,03892	0,03165	0,1639	0,1044
6	0,02114	0,03297	0,02649	0,02867	0,03633	0,02977	0,09596	0,06447
12	0,02113	0,02185	0,01688	0,01956	0,02738	0,02259	0,08574	0,0513
18	0,02113	0,02088	0,01611	0,01563	0,0203	0,01675	0,08377	0,04873
24	0,02113	0,02074	0,01602	0,01414	0,01658	0,01376	0,0832	0,04803
30	0,02113	0,0207	0,01599	0,0136	0,01494	0,01248	0,08298	0,04775
36	0,02113	0,02069	0,01598	0,0134	0,01428	0,01197	0,08287	0,04762
42	0,02113	0,02068	0,01598	0,01332	0,01401	0,01177	0,08281	0,04755
48	0,02113	0,02068	0,01598	0,01328	0,0139	0,01169	0,08276	0,0475
54	0,02113	0,02067	0,01597	0,01327	0,01384	0,01165	0,08273	0,04746
60	0,02113	0,02067	0,01597	0,01326	0,01382	0,01163	0,08271	0,04744
66	0,02113	0,02067	0,01597	0,01326	0,0138	0,01163	0,0827	0,04741
72	0,02113	0,02067	0,01597	0,01325	0,01379	0,01162	0,08268	0,04739
78	0,02113	0,02067	0,01597	0,01325	0,01379	0,01162	0,08267	0,04738
84	0,02113	0,02067	0,01597	0,01325	0,01378	0,01161	0,08265	0,04736
90	0,02113	0,02067	0,01597	0,01325	0,01378	0,01161	0,08264	0,04735
96	0,02113	0,02067	0,01597	0,01325	0,01378	0,01161	0,08263	0,04733
102	0,02113	0,02066	0,01597	0,01325	0,01378	0,01161	0,08262	0,04732
108	0,02113	0,02066	0,01597	0,01325	0,01378	0,01161	0,08261	0,04731
114	0,02113	0,02066	0,01597	0,01325	0,01378	0,01161	0,0826	0,0473
120	0,02113	0,02066	0,01597	0,01325	0,01377	0,01161	0,08259	0,04729
--- End of replicate 2 ---
--- Replicate 3 ---
Measured data (exp:1):
Time	G1	G2	G3	E1	E2	E3	M1	M2
0	0,5123	0,7289	0,3418	0,4019	0,3894	0,3135	1,306	0,9353
6	0,05086	0,2683	0,2305	0,2504	0,3575	0,2561	0,5881	0,5064
12	0,02289	0,0567	0,05206	0,1456	0,2246	0,21	0,2021	0,3278
18	0,02965	0,05243	0,03956	0,09021	0,1597	0,09263	0,2059	0,1185
24	0,01947	0,03787	0,02747	0,05193	0,13	0,08576	0,2678	0,1419
30	0,02293	0,0197	0,009153	0,05485	0,05406	0,05819	0,03978	0,1034
36	0,01552	0,01088	0,04482	0,004848	0,02227	0,03888	0,06067	0,1026
42	0,04387	0,0211	0,006365	0,0168	0,01446	0,0224	0,2206	0,06879
48	0,007313	0,04945	0,02851	0,01952	0,01408	0,004808	0,2271	0,06926
54	0,02676	0,02441	0,01428	0,01418	0,02076	0,01938	0,1245	0,1173
60	0,01046	0,003002	0,03322	0,001519	0,01914	0,008189	0,1006	0,1638
66	0,02223	0,03095	0,01877	0,003399	0,006558	0,01963	0,1032	0,0813
72	0,03791	0,01347	0,002143	0,01099	0,0229	0,01161	0,1317	0,07023
78	0,007116	0,02093	0,01535	0,002098	0,01652	0,004693	0,1513	0,1328
84	0,009452	0,01268	0,0161	0,01063	0,006823	0,0102	0,05752	0,104
90	0,008143	0,03292	0,01935	0,02172	0,02641	0,009754	0,136	0,09845
96	0,007515	0,01625	0,0179	0,00342	0,004109	0,01462	0,1085	0,003809
102	0,02599	0,0004984	0,0003389	0,01471	0,006176	0,0137	0,07792	0,0634
108	0,03015	0,024	0,01735	0,00681	0,01264	0,008463	0,1195	0,1347
114	0,003985	0,004968	0,01765	0,003029	0,01136	0,02039	0,2052	0,0812
120	0,02207	0,03644	0,00353	0,01417	0,005316	0,02526	0,06388	0,1571
Standard deviation of the data point(exp:1):
Time	G1	G2	G3	E1	E2	E3	M1	M2
0	0,06993	0,06086	0,0447	0,04213	0,03892	0,03165	0,1639	0,1044
6	0,02114	0,03297	0,02649	0,02867	0,03633	0,02977	0,09596	0,06447
12	0,02113	0,02185	0,01688	0,01956	0,02738	0,02259	0,08574	0,0513
18	0,02113	0,02088	0,01611	0,01563	0,0203	0,01675	0,08377	0,04873
24	0,02113	0,02074	0,01602	0,01414	0,01658	0,01376	0,0832	0,04803
30	0,02113	0,0207	0,01599	0,0136	0,01494	0,01248	0,08298	0,04775
36	0,02113	0,02069	0,01598	0,0134	0,01428	0,01197	0,08287	0,04762
42	0,02113	0,02068	0,01598	0,01332	0,01401	0,01177	0,08281	0,04755
48	0,02113	0,02068	0,01598	0,01328	0,0139	0,01169	0,08276	0,0475
54	0,02113	0,02067	0,01597	0,01327	0,01384	0,01165	0,08273	0,04746
60	0,02113	0,02067	0,01597	0,01326	0,01382	0,01163	0,08271	0,04744
66	0,02113	0,02067	0,01597	0,01326	0,0138	0,01163	0,0827	0,04741
72	0,02113	0,02067	0,01597	0,01325	0,01379	0,01162	0,08268	0,04739
78	0,02113	0,02067	0,01597	0,01325	0,01379	0,01162	0,08267	0,04738
84	0,02113	0,02067	0,01597	0,01325	0,01378	0,01161	0,08265	0,04736
90	0,02113	0,02067	0,01597	0,01325	0,01378	0,01161	0,08264	0,04735
96	0,02113	0,02067	0,01597	0,01325	0,01378	0,01161	0,08263	0,04733
102	0,02113	0,02066	0,01597	0,01325	0,01378	0,01161	0,08262	0,04732
108	0,02113	0,02066	0,01597	0,01325	0,01378	0,01161	0,08261	0,04731
114	0,02113	0,02066	0,01597	0,01325	0,01378	0,01161	0,0826	0,0473
120	0,02113	0,02066	0,01597	0,01325	0,01377	0,01161	0,08259	0,04729
--- End of replicate 3 ---
--- Replicate 4 ---
Measured data (exp:1):
Time	G1	G2	G3	E1	E2	E3	M1	M2
0	0,7242	0,5485	0,4841	0,3339	0,3684	0,2823	1,468	0,7125
6	0,02716	0,2213	0,1774	0,2706	0,3823	0,3013	0,4726	0,5364
12	0,0173	0,06955	0,05832	0,1319	0,2643	0,1832	0,2537	0,2427
18	0,0003334	0,0293	0,02192	0,08514	0,1517	0,1366	0,1629	0,1093
24	0,003667	0,03192	0,008942	0,04519	0,1232	0,09032	0,02886	0,07198
30	0,01041	0,002998	0,01809	0,01526	0,04629	0,05164	0,04521	0,09579
36	0,01793	0,02055	0,004166	0,008356	0,07517	0,03637	0,09866	0,0971
42	0,006042	0,009536	0,024	0,01273	0,01766	0,04052	0,1739	0,06587
48	0,01466	0,01512	0,01424	0,01957	0,04346	0,02744	0,08916	0,01667
54	0,02948	0,007084	0,0005201	0,009338	0,001685	0,001217	0,05264	0,06001
60	0,001128	0,01989	0,01569	0,01213	0,02776	0,002331	0,04449	0,08134
66	0,003725	0,009646	0,01758	0,009293	0,0281	0,004347	0,1179	0,1153
72	0,01769	0,04342	0,00967	0,002591	0,004198	0,01407	0,1417	0,1019
78	0,02094	0,01799	0,0002615	0,003911	0,005004	0,008704	0,1101	0,02402
84	0,003337	0,02629	0,001263	0,01198	0,006745	0,02993	0,1502	0,1372
90	0,01361	0,01332	0,00018	0,024	0,01808	0,006589	0,1193	0,1215
96	0,01209	0,001286	0,003692	0,009485	0,000455	0,01871	0,2448	0,02261
102	0,07101	0,02055	0,01003	0,003114	0,0217	0,01116	0,02467	0,06115
108	0,0004367	0,03186	0,02493	0,03111	0,00584	0,01628	0,1721	0,07515
114	0,01965	0,01775	0,0004596	0,00225	0,001502	0,003776	0,06305	0,1266
120	0,02283	0,05242	0,008664	0,02243	0,01809	0,01884	0,1618	0,07629
Standard deviation of the data point(exp:1):
Time	G1	G2	G3	E1	E2	E3	M1	M2
0	0,06993	0,06086	0,0447	0,04213	0,03892	0,03165	0,1639	0,1044
6	0,02114	0,03297	0,02649	0,02867	0,03633	0,02977	0,09596	0,06447
12	0,02113	0,02185	0,01688	0,01956	0,02738	0,02259	0,08574	0,0513
18	0,02113	0,02088	0,01611	0,01563	0,0203	0,01675	0,08377	0,04873
24	0,02113	0,02074	0,01602	0,01414	0,01658	0,01376	0,0832	0,04803
30	0,02113	0,0207	0,01599	0,0136	0,01494	0,01248	0,08298	0,04775
36	0,02113	0,02069	0,01598	0,0134	0,01428	0,01197	0,08287	0,04762
42	0,02113	0,02068	0,01598	0,01332	0,01401	0,01177	0,08281	0,04755
48	0,02113	0,02068	0,01598	0,01328	0,0139	0,01169	0,08276	0,0475
54	0,02113	0,02067	0,01597	0,01327	0,01384	0,01165	0,08273	0,04746
60	0,02113	0,02067	0,01597	0,01326	0,01382	0,01163	0,08271	0,04744
66	0,02113	0,02067	0,01597	0,01326	0,0138	0,01163	0,0827	0,04741
72	0,02113	0,02067	0,01597	0,01325	0,01379	0,01162	0,08268	0,04739
78	0,02113	0,02067	0,01597	0,01325	0,01379	0,01162	0,08267	0,04738
84	0,02113	0,02067	0,01597	0,01325	0,01378	0,01161	0,08265	0,04736
90	0,02113	0,02067	0,01597	0,01325	0,01378	0,01161	0,08264	0,04735
96	0,02113	0,02067	0,01597	0,01325	0,01378	0,01161	0,08263	0,04733
102	0,02113	0,02066	0,01597	0,01325	0,01378	0,01161	0,08262	0,04732
108	0,02113	0,02066	0,01597	0,01325	0,01378	0,01161	0,08261	0,04731
114	0,02113	0,02066	0,01597	0,01325	0,01378	0,01161	0,0826	0,0473
120	0,02113	0,02066	0,01597	0,01325	0,01377	0,01161	0,08259	0,04729
--- End of replicate 4 ---
--- Replicate 5 ---
Measured data (exp:1):
Time	G1	G2	G3	E1	E2	E3	M1	M2
0	0,7255	0,4891	0,4513	0,4262	0,3734	0,3356	1,355	0,9339
6	0,0005198	0,2723	0,2392	0,2457	0,3759	0,2383	0,4553	0,4811
12	0,02922	0,02776	0,03772	0,143	0,2396	0,2215	0,3472	0,2206
18	0,01353	0,03406	0,0117	0,1148	0,1474	0,1055	0,08463	0,2517
24	0,03271	0,02427	0,02534	0,03402	0,07543	0,08037	0,0527	0,08548
30	0,009887	0,005065	0,01815	0,02911	0,05178	0,04979	0,1129	0,1479
36	0,004783	0,02842	0,01254	0,02752	0,05704	0,03021	0,2187	0,1785
42	0,04358	0,02687	0,009841	0,04052	0,02494	0,02484	0,06313	0,131
48	0,001407	0,03582	0,005185	0,03983	0,01933	0,02321	0,205	0,1637
54	0,01132	0,002836	0,01489	0,007012	0,004193	0,01559	0,06555	0,1561
60	0,01149	0,008392	0,0175	0,03765	0,02213	0,007114	0,1556	0,08884
66	0,008806	0,02895	0,0307	0,02165	0,03346	0,01835	0,04428	0,1443
72	0,005719	0,0002619	0,005795	0,007222	0,02464	0,00238	0,0523	0,1771
78	0,001386	0,01295	0,005968	0,01528	0,01518	0,006973	0,04728	0,08531
84	0,008355	0,03178	0,01714	0,005332	0,02558	0,01592	0,02588	0,03884
90	0,03552	0,003169	0,02675	0,01707	0,01726	0,01359	0,1252	0,01433
96	0,002835	0,01132	0,01592	0,01447	0,01025	0,001457	0,1589	0,02239
102	0,02356	0,002703	0,001019	0,0193	0,001592	0,00548	0,01086	0,1041
108	0,005548	0,01477	0,008715	0,01516	0,01089	0,01802	0,009391	0,09717
114	0,007031	0,01842	0,009706	0,003298	0,03007	0,006715	0,124	0,1206
120	0,01116	0,01428	0,01129	0,01516	0,01179	0,007779	0,03788	0,1291
Standard deviation of the data point(exp:1):
Time	G1	G2	G3	E1	E2	E3	M1	M2
0	0,06993	0,06086	0,0447	0,04213	0,03892	0,03165	0,1639	0,1044
6	0,02114	0,03297	0,02649	0,02867	0,03633	0,02977	0,09596	0,06447
12	0,02113	0,02185	0,01688	0,01956	0,02738	0,02259	0,08574	0,0513
18	0,02113	0,02088	0,01611	0,01563	0,0203	0,01675	0,08377	0,04873
24	0,02113	0,02074	0,01602	0,01414	0,01658	0,01376	0,0832	0,04803
30	0,02113	0,0207	0,01599	0,0136	0,01494	0,01248	0,08298	0,04775
36	0,02113	0,02069	0,01598	0,0134	0,01428	0,01197	0,08287	0,04762
42	0,02113	0,02068	0,01598	0,01332	0,01401	0,01177	0,08281	0,04755
48	0,02113	0,02068	0,01598	0,01328	0,0139	0,01169	0,08276	0,0475
54	0,02113	0,02067	0,01597	0,01327	0,01384	0,01165	0,08273	0,04746
60	0,02113	0,02067	0,01597	0,01326	0,01382	0,01163	0,08271	0,04744
66	0,02113	0,02067	0,01597	0,01326	0,0138	0,01163	0,0827	0,04741
72	0,02113	0,02067	0,01597	0,01325	0,01379	0,01162	0,08268	0,04739
78	0,02113	0,02067	0,01597	0,01325	0,01379	0,01162	0,08267	0,04738
84	0,02113	0,02067	0,01597	0,01325	0,01378	0,01161	0,08265	0,04736
90	0,02113	0,02067	0,01597	0,01325	0,01378	0,01161	0,08264	0,04735
96	0,02113	0,02067	0,01597	0,01325	0,01378	0,01161	0,08263	0,04733
102	0,02113	0,02066	0,01597	0,01325	0,01378	0,01161	0,08262	0,04732
108	0,02113	0,02066	0,01597	0,01325	0,01378	0,01161	0,08261	0,04731
114	0,02113	0,02066	0,01597	0,01325	0,01378	0,01161	0,0826	0,0473
120	0,02113	0,02066	0,01597	0,01325	0,01377	0,01161	0,08259	0,04729
--- End of replicate 5 ---
--- Replicate 6 ---
Measured data (exp:1):
Time	G1	G2	G3	E1	E2	E3	M1	M2
0	0,6605	0,5754	0,3914	0,424	0,3912	0,3163	1,347	1,049
6	0,09049	0,244	0,2117	0,2318	0,3042	0,3074	0,5678	0,3932
12	0,02765	0,07534	0,07967	0,1623	0,2213	0,167	0,1977	0,126
18	0,009722	0,08325	0,01982	0,08577	0,1499	0,1181	0,1261	0,194
24	0,001794	0,02576	0,002734	0,03045	0,1262	0,06172	0,06542	0,1974
30	0,03177	0,01412	0,00641	0,03496	0,06868	0,05656	0,1689	0,05583
36	0,002942	0,01649	0,03096	0,03085	0,04262	0,02753	0,1832	0,1379
42	0,0153	0,005472	0,02783	0,01051	0,02096	0,02115	0,08439	0,09574
48	0,03455	0,01596	0,01505	0,003177	0,02531	0,01763	0,1254	0,1158
54	0,02056	0,03495	0,01615	0,006326	0,00971	0,02937	0,105	0,01198
60	0,005251	0,01701	0,02106	0,02535	0,02832	0,01229	0,08667	0,07896
66	0,04195	0,03669	0,03165	0,01644	0,005774	0,01414	0,06423	0,05824
72	0,01061	0,05425	0,01383	0,002464	0,01017	0,01375	0,1415	0,1546
78	0,007848	0,02503	0,01242	0,01785	0,02248	0,02477	0,1206	0,1594
84	0,02082	0,004016	0,01603	0,009892	0,00698	0,01932	0,07879	0,05869
90	0,008871	0,001221	0,001051	0,01805	0,00676	0,0157	0,2547	0,03428
96	0,002874	0,0004452	0,01418	0,005595	0,001186	0,01467	0,06761	0,106
102	0,0271	0,01569	0,0179	0,005336	0,0102	0,02004	0,1374	0,1025
108	0,007152	0,004458	0,006169	0,01298	0,01094	0,0122	0,1599	0,09131
114	0,00485	0,01063	0,01356	0,02123	0,02814	0,01545	0,1382	0,002635
120	0,03175	0,02675	0,00117	0,03591	0,02005	0,002271	0,08921	0,02978
Standard deviation of the data point(exp:1):
Time	G1	G2	G3	E1	E2	E3	M1	M2
0	0,06993	0,06086	0,0447	0,04213	0,03892	0,03165	0,1639	0,1044
6	0,02114	0,03297	0,02649	0,02867	0,03633	0,02977	0,09596	0,06447
12	0,02113	0,02185	0,01688	0,01956	0,02738	0,02259	0,08574	0,0513
18	0,02113	0,02088	0,01611	0,01563	0,0203	0,01675	0,08377	0,04873
24	0,02113	0,02074	0,01602	0,01414	0,01658	0,01376	0,0832	0,04803
30	0,02113	0,0207	0,01599	0,0136	0,01494	0,01248	0,08298	0,04775
36	0,02113	0,02069	0,01598	0,0134	0,01428	0,01197	0,08287	0,04762
42	0,02113	0,02068	0,01598	0,01332	0,01401	0,01177	0,08281	0,04755
48	0,02113	0,02068	0,01598	0,01328	0,0139	0,01169	0,08276	0,0475
54	0,02113	0,02067	0,01597	0,01327	0,01384	0,01165	0,08273	0,04746
60	0,02113	0,02067	0,01597	0,01326	0,01382	0,01163	0,08271	0,04744
66	0,02113	0,02067	0,01597	0,01326	0,0138	0,01163	0,0827	0,04741
72	0,02113	0,02067	0,01597	0,01325	0,01379	0,01162	0,08268	0,04739
78	0,02113	0,02067	0,01597	0,01325	0,01379	0,01162	0,08267	0,04738
84	0,02113	0,02067	0,01597	0,01325	0,01378	0,01161	0,08265	0,04736
90	0,02113	0,02067	0,01597	0,01325	0,01378	0,01161	0,08264	0,04735
96	0,02113	0,02067	0,01597	0,01325	0,01378	0,01161	0,08263	0,04733
102	0,02113	0,02066	0,01597	0,01325	0,01378	0,01161	0,08262	0,04732
108	0,02113	0,02066	0,01597	0,01325	0,01378	0,01161	0,08261	0,04731
114	0,02113	0,02066	0,01597	0,01325	0,01378	0,01161	0,0826	0,0473
120	0,02113	0,02066	0,01597	0,01325	0,01377	0,01161	0,08259	0,04729
--- End of replicate 6 ---
--- Replicate 7 ---
Measured data (exp:1):
Time	G1	G2	G3	E1	E2	E3	M1	M2
0	0,6033	0,4854	0,4775	0,4156	0,3818	0,3073	1,599	1,034
6	0,0163	0,2998	0,2444	0,2158	0,3605	0,2813	0,4622	0,4805
12	0,007625	0,03952	0,05535	0,1376	0,2173	0,2016	0,2187	0,191
18	0,004584	0,01434	0,007936	0,1054	0,1697	0,1072	0,1488	0,08803
24	0,01137	0,005305	0,0143	0,04082	0,09284	0,1074	0,1801	0,213
30	0,00763	0,008799	0,009055	0,02202	0,04838	0,05525	0,1817	0,124
36	0,002119	0,02348	0,01922	0,000356	0,04105	0,02553	0,05216	0,1505
42	0,009497	0,03153	0,01771	0,009554	0,007523	0,04255	0,07525	0,05893
48	0,02314	0,002343	0,004582	0,008824	0,03784	0,006343	0,09445	0,1248
54	0,00189	0,02454	0,0228	0,007625	0,001532	0,01965	0,08901	0,1551
60	0,021	0,006222	0,02191	0,02787	0,009464	0,008305	0,1705	0,1453
66	0,02596	0,05283	0,01837	0,0225	0,01044	0,02047	0,04479	0,1019
72	0,01023	0,04935	0,01034	0,002345	0,02361	0,004036	0,166	0,009024
78	0,02376	0,003712	0,005678	0,0008449	0,02648	0,02094	0,01176	0,0958
84	0,02902	0,00467	0,003953	0,01222	0,01054	0,001363	0,1516	0,103
90	0,03165	0,02094	0,008944	0,005786	0,009525	0,008408	0,07864	0,0002246
96	0,01856	0,06207	0,0119	0,02586	0,03181	0,01123	0,03206	0,1086
102	0,02886	0,02633	0,009504	0,01373	0,01117	0,02146	0,1084	0,1022
108	0,02873	0,004303	0,01888	0,009875	0,00303	0,008093	0,09117	0,02853
114	0,01083	0,03311	0,007002	0,01001	0,01129	0,005301	0,2087	0,0319
120	0,01496	0,02672	0,006981	0,02131	0,02838	0,0261	0,1686	0,04062
Standard deviation of the data point(exp:1):
Time	G1	G2	G3	E1	E2	E3	M1	M2
0	0,06993	0,06086	0,0447	0,04213	0,03892	0,03165	0,1639	0,1044
6	0,02114	0,03297	0,02649	0,02867	0,03633	0,02977	0,09596	0,06447
12	0,02113	0,02185	0,01688	0,01956	0,02738	0,02259	0,08574	0,0513
18	0,02113	0,02088	0,01611	0,01563	0,0203	0,01675	0,08377	0,04873
24	0,02113	0,02074	0,01602	0,01414	0,01658	0,01376	0,0832	0,04803
30	0,02113	0,0207	0,01599	0,0136	0,01494	0,01248	0,08298	0,04775
36	0,02113	0,02069	0,01598	0,0134	0,01428	0,01197	0,08287	0,04762
42	0,02113	0,02068	0,01598	0,01332	0,01401	0,01177	0,08281	0,04755
48	0,02113	0,02068	0,01598	0,01328	0,0139	0,01169	0,08276	0,0475
54	0,02113	0,02067	0,01597	0,01327	0,01384	0,01165	0,08273	0,04746
60	0,02113	0,02067	0,01597	0,01326	0,01382	0,01163	0,08271	0,04744
66	0,02113	0,02067	0,01597	0,01326	0,0138	0,01163	0,0827	0,04741
72	0,02113	0,02067	0,01597	0,01325	0,01379	0,01162	0,08268	0,04739
78	0,02113	0,02067	0,01597	0,01325	0,01379	0,01162	0,08267	0,04738
84	0,02113	0,02067	0,01597	0,01325	0,01378	0,01161	0,08265	0,04736
90	0,02113	0,02067	0,01597	0,01325	0,01378	0,01161	0,08264	0,04735
96	0,02113	0,02067	0,01597	0,01325	0,01378	0,01161	0,08263	0,04733
102	0,02113	0,02066	0,01597	0,01325	0,01378	0,01161	0,08262	0,04732
108	0,02113	0,02066	0,01597	0,01325	0,01378	0,01161	0,08261	0,04731
114	0,02113	0,02066	0,01597	0,01325	0,01378	0,01161	0,0826	0,0473
120	0,02113	0,02066	0,01597	0,01325	0,01377	0,01161	0,08259	0,04729
--- End of replicate 7 ---
--- Replicate 8 ---
Measured data (exp:1):
Time	G1	G2	G3	E1	E2	E3	M1	M2
0	0,6243	0,5617	0,3813	0,3963	0,439	0,2624	1,688	0,8953
6	0,03505	0,2483	0,1931	0,2407	0,322	0,2859	0,4988	0,4863
12	0,02207	0,06266	0,01679	0,1382	0,2733	0,1641	0,2496	0,1151
18	0,002507	0,03556	0,0179	0,1068	0,127	0,1059	0,122	0,211
24	0,02765	0,03563	0,01563	0,02178	0,04658	0,04396	0,2429	0,06733
30	0,009116	0,01822	0,0007197	0,03251	0,04473	0,04437	0,3028	0,1004
36	0,01287	0,01595	0,005424	0,007243	0,07788	0,02982	0,2261	0,07178
42	0,03551	0,009098	0,002141	0,013	0,0303	0,01452	0,002682	0,1287
48	0,0008111	0,0104	0,02847	0,01943	0,003984	0,0169	0,03502	0,05123
54	0,005736	0,01609	0,003557	0,0008115	0,01324	0,01553	0,03298	0,09329
60	0,03264	0,01342	0,0358	0,0001407	0,009285	0,001529	0,1341	0,09454
66	0,01231	0,03237	0,002042	0,04174	0,02906	0,02584	0,007248	0,07704
72	0,001146	0,004063	0,02855	0,01317	0,001007	0,003033	0,1064	0,1117
78	0,01593	0,00614	0,02903	0,007184	0,0277	0,01345	0,06515	0,08859
84	0,04801	0,003206	0,03265	0,0337	0,02143	0,003821	0,156	0,09909
90	0,01009	0,009688	0,0257	0,01626	0,008581	0,01255	0,1537	0,0158
96	0,01674	0,02366	0,009974	0,03827	0,02026	0,003864	0,223	0,0804
102	0,00857	0,01804	0,01219	0,005009	0,002381	0,01244	0,2666	0,02238
108	0,007547	0,01331	0,005888	0,02742	0,002779	0,02296	0,05056	0,1003
114	0,01645	0,03749	0,01422	0,01813	0,02157	0,006494	0,08528	0,03822
120	0,01243	0,02073	0,01483	0,004517	0,002102	0,006344	0,1866	0,0978
Standard deviation of the data point(exp:1):
Time	G1	G2	G3	E1	E2	E3	M1	M2
0	0,06993	0,06086	0,0447	0,04213	0,03892	0,03165	0,1639	0,1044
6	0,02114	0,03297	0,02649	0,02867	0,03633	0,02977	0,09596	0,06447
12	0,02113	0,02185	0,01688	0,01956	0,02738	0,02259	0,08574	0,0513
18	0,02113	0,02088	0,01611	0,01563	0,0203	0,01675	0,08377	0,04873
24	0,02113	0,02074	0,01602	0,01414	0,01658	0,01376	0,0832	0,04803
30	0,02113	0,0207	0,01599	0,0136	0,01494	0,01248	0,08298	0,04775
36	0,02113	0,02069	0,01598	0,0134	0,01428	0,01197	0,08287	0,04762
42	0,02113	0,02068	0,01598	0,01332	0,01401	0,01177	0,08281	0,04755
48	0,02113	0,02068	0,01598	0,01328	0,0139	0,01169	0,08276	0,0475
54	0,02113	0,02067	0,01597	0,01327	0,01384	0,01165	0,08273	0,04746
60	0,02113	0,02067	0,01597	0,01326	0,01382	0,01163	0,08271	0,04744
66	0,02113	0,02067	0,01597	0,01326	0,0138	0,01163	0,0827	0,04741
72	0,02113	0,02067	0,01597	0,01325	0,01379	0,01162	0,08268	0,04739
78	0,02113	0,02067	0,01597	0,01325	0,01379	0,01162	0,08267	0,04738
84	0,02113	0,02067	0,01597	0,01325	0,01378	0,01161	0,08265	0,04736
90	0,02113	0,02067	0,01597	0,01325	0,01378	0,01161	0,08264	0,04735
96	0,02113	0,02067	0,01597	0,01325	0,01378	0,01161	0,08263	0,04733
102	0,02113	0,02066	0,01597	0,01325	0,01378	0,01161	0,08262	0,04732
108	0,02113	0,02066	0,01597	0,01325	0,01378	0,01161	0,08261	0,04731
114	0,02113	0,02066	0,01597	0,01325	0,01378	0,01161	0,0826	0,0473
120	0,02113	0,02066	0,01597	0,01325	0,01377	0,01161	0,08259	0,04729
--- End of replicate 8 ---
--- Replicate 9 ---
Measured data (exp:1):
Time	G1	G2	G3	E1	E2	E3	M1	M2
0	0,7527	0,6273	0,3892	0,3559	0,3368	0,2581	1,377	0,9959
6	0,01137	0,2745	0,1981	0,2654	0,346	0,2604	0,5778	0,5091
12	0,03092	0,09727	0,03678	0,1423	0,231	0,194	0,3941	0,227
18	0,03546	0,04966	0,01537	0,07881	0,1926	0,147	0,3477	0,125
24	0,03485	0,01775	0,03297	0,05737	0,09766	0,0867	0,1148	0,1021
30	0,03384	0,03489	0,02616	0,05772	0,07194	0,05556	0,1464	0,1852
36	0,006738	0,03195	0,01421	0,009781	0,05183	0,03676	0,1858	0,1053
42	0,003947	0,02487	0,02967	0,005781	0,0335	0,02485	0,2257	0,1803
48	0,004562	0,02574	0,04258	0,008084	0,03917	0,007867	0,1415	0,06001
54	0,005376	0,0155	0,02289	0,01358	0,04957	0,02186	0,04943	0,01184
60	0,002665	0,009589	0,01049	0,02232	0,02303	0,00802	0,02514	0,06586
66	0,003288	0,006025	0,0008641	0,0002203	0,024	0,0146	0,1973	0,1219
72	0,01231	0,0165	0,006662	0,001791	0,01216	0,01702	0,287	0,0843
78	0,02122	0,0241	0,01749	0,01626	0,01314	0,002472	0,004248	0,106
84	0,03617	0,02162	0,004446	0,01858	0,001877	0,03481	0,2196	0,09642
90	0,006631	0,01731	0,01134	0,01063	0,009865	0,001144	0,01336	0,05866
96	0,03258	0,03931	0,01253	0,01887	0,01672	0,03037	0,02292	0,1652
102	0,01827	0,02121	0,001389	0,002387	0,006262	0,0106	0,02011	0,1791
108	0,03053	0,02636	0,01843	0,009405	0,01568	0,01273	0,06213	0,1065
114	0,03817	0,01875	0,006368	0,009322	0,01652	0,01822	0,1134	0,1464
120	0,01686	0,01927	0,01078	0,01792	0,009201	0,01737	0,1492	0,07021
Standard deviation of the data point(exp:1):
Time	G1	G2	G3	E1	E2	E3	M1	M2
0	0,06993	0,06086	0,0447	0,04213	0,03892	0,03165	0,1639	0,1044
6	0,02114	0,03297	0,02649	0,02867	0,03633	0,02977	0,09596	0,06447
12	0,02113	0,02185	0,01688	0,01956	0,02738	0,02259	0,08574	0,0513
18	0,02113	0,02088	0,01611	0,01563	0,0203	0,01675	0,08377	0,04873
24	0,02113	0,02074	0,01602	0,01414	0,01658	0,01376	0,0832	0,04803
30	0,02113	0,0207	0,01599	0,0136	0,01494	0,01248	0,08298	0,04775
36	0,02113	0,02069	0,01598	0,0134	0,01428	0,01197	0,08287	0,04762
42	0,02113	0,02068	0,01598	0,01332	0,01401	0,01177	0,08281	0,04755
48	0,02113	0,02068	0,01598	0,01328	0,0139	0,01169	0,08276	0,0475
54	0,02113	0,02067	0,01597	0,01327	0,01384	0,01165	0,08273	0,04746
60	0,02113	0,02067	0,01597	0,01326	0,01382	0,01163	0,08271	0,04744
66	0,02113	0,02067	0,01597	0,01326	0,0138	0,01163	0,0827	0,04741
72	0,02113	0,02067	0,01597	0,01325	0,01379	0,01162	0,08268	0,04739
78	0,02113	0,02067	0,01597	0,01325	0,01379	0,01162	0,08267	0,04738
84	0,02113	0,02067	0,01597	0,01325	0,01378	0,01161	0,08265	0,04736
90	0,02113	0,02067	0,01597	0,01325	0,01378	0,01161	0,08264	0,04735
96	0,02113	0,02067	0,01597	0,01325	0,01378	0,01161	0,08263	0,04733
102	0,02113	0,02066	0,01597	0,01325	0,01378	0,01161	0,08262	0,04732
108	0,02113	0,02066	0,01597	0,01325	0,01378	0,01161	0,08261	0,04731
114	0,02113	0,02066	0,01597	0,01325	0,01378	0,01161	0,0826	0,0473
120	0,02113	0,02066	0,01597	0,01325	0,01377	0,01161	0,08259	0,04729
--- End of replicate 9 ---
--- Replicate 10 ---
Measured data (exp:1):
Time	G1	G2	G3	E1	E2	E3	M1	M2
0	0,7708	0,5635	0,4677	0,4323	0,3353	0,2687	1,683	0,9895
6	0,0173	0,2241	0,2119	0,2598	0,3471	0,3012	0,4823	0,3941
12	0,0009046	0,05378	0,05904	0,1738	0,2545	0,1432	0,2989	0,1657
18	0,008424	0,0435	0,04132	0,08009	0,1314	0,1093	0,2154	0,1735
24	0,01014	0,02014	0,01931	0,07096	0,1095	0,05214	0,1592	0,09877
30	0,01804	0,04594	0,009747	0,009011	0,0466	0,06449	0,1932	0,08174
36	0,01465	0,0029	0,02753	0,0009346	0,01855	0,03794	0,131	0,1658
42	0,003965	0,01647	0,005297	0,02896	0,01374	0,04015	0,1769	0,2198
48	0,02034	0,0163	0,007845	0,02865	0,02087	0,02308	0,2298	0,0124
54	0,0379	0,04319	0,006217	0,01588	0,01705	0,02389	0,08111	0,1601
60	0,01747	0,02554	0,01872	0,003645	0,01175	0,01606	0,04153	0,0502
66	0,01329	0,0382	0,02546	0,0184	0,01596	0,01611	0,1572	0,05388
72	0,004766	0,01029	0,005151	0,003314	0,01784	0,007776	0,1113	0,1026
78	0,004461	0,02326	0,01839	0,006242	0,01394	0,01648	0,06009	0,06741
84	0,02181	0,03876	0,004509	0,002363	0,002529	0,004708	0,08834	0,1283
90	0,04016	0,01005	0,005117	0,0139	0,02623	0,008063	0,03929	0,03492
96	0,01143	0,01704	0,01569	0,02025	0,02584	0,01282	0,1341	0,06113
102	0,01124	0,03345	0,04745	0,02793	0,0008815	0,001597	0,1078	0,07892
108	0,003984	0,03876	0,01863	0,007153	0,01241	0,005061	0,127	0,1154
114	0,003731	0,002974	0,02425	0,01827	0,01618	0,0009931	0,08899	0,08143
120	0,05627	0,01086	0,02324	0,03299	0,004755	0,003809	0,1658	0,04092
Standard deviation of the data point(exp:1):
Time	G1	G2	G3	E1	E2	E3	M1	M2
0	0,06993	0,06086	0,0447	0,04213	0,03892	0,03165	0,1639	0,1044
6	0,02114	0,03297	0,02649	0,02867	0,03633	0,02977	0,09596	0,06447
12	0,02113	0,02185	0,01688	0,01956	0,02738	0,02259	0,08574	0,0513
18	0,02113	0,02088	0,01611	0,01563	0,0203	0,01675	0,08377	0,04873
24	0,02113	0,02074	0,01602	0,01414	0,01658	0,01376	0,0832	0,04803
30	0,02113	0,0207	0,01599	0,0136	0,01494	0,01248	0,08298	0,04775
36	0,02113	0,02069	0,01598	0,0134	0,01428	0,01197	0,08287	0,04762
42	0,02113	0,02068	0,01598	0,01332	0,01401	0,01177	0,08281	0,04755
48	0,02113	0,02068	0,01598	0,01328	0,0139	0,01169	0,08276	0,0475
54	0,02113	0,02067	0,01597	0,01327	0,01384	0,01165	0,08273	0,04746
60	0,02113	0,02067	0,01597	0,01326	0,01382	0,01163	0,08271	0,04744
66	0,02113	0,02067	0,01597	0,01326	0,0138	0,01163	0,0827	0,04741
72	0,02113	0,02067	0,01597	0,01325	0,01379	0,01162	0,08268	0,04739
78	0,02113	0,02067	0,01597	0,01325	0,01379	0,01162	0,08267	0,04738
84	0,02113	0,02067	0,01597	0,01325	0,01378	0,01161	0,08265	0,04736
90	0,02113	0,02067	0,01597	0,01325	0,01378	0,01161	0,08264	0,04735
96	0,02113	0,02067	0,01597	0,01325	0,01378	0,01161	0,08263	0,04733
102	0,02113	0,02066	0,01597	0,01325	0,01378	0,01161	0,08262	0,04732
108	0,02113	0,02066	0,01597	0,01325	0,01378	0,01161	0,08261	0,04731
114	0,02113	0,02066	0,01597	0,01325	0,01378	0,01161	0,0826	0,0473
120	0,02113	0,02066	0,01597	0,01325	0,01377	0,01161	0,08259	0,04729
--- End of replicate 10 ---
Observation equations (exp:2):
states
Initial condition (exp:2):
G1(t0)	0,6667
G2(t0)	0,5725
G3(t0)	0,4176
E1(t0)	0,4
E2(t0)	0,3641
E3(t0)	0,2946
M1(t0)	1,419
M2(t0)	0,9346
3. Calibration data:
Measured data (exp:2):
Time	G1	G2	G3	E1	E2	E3	M1	M2
0	0,6382	0,6183	0,4151	0,3733	0,4195	0,3228	1,405	0,9943
6	0,004729	0,2737	0,3745	0,3214	0,3667	0,2808	0,5351	0,8502
12	0,0168	0,1884	0,2365	0,1495	0,1969	0,2551	0,4715	0,8414
18	0,0234	0,1424	0,302	0,08916	0,1663	0,2124	0,3592	0,7844
24	0,004576	0,2158	0,2523	0,05815	0,1757	0,1967	0,5444	0,8263
30	0,0332	0,2024	0,3077	0,009602	0,1578	0,2327	0,554	0,9463
36	0,003759	0,2207	0,2519	0,03183	0,1781	0,2554	0,5515	0,8453
42	0,02172	0,2761	0,2712	0,01288	0,1649	0,2292	0,7022	0,7319
48	0,006541	0,2373	0,3221	0,02469	0,1954	0,204	0,6515	0,9833
54	0,02198	0,2019	0,2875	0,02465	0,1852	0,2066	0,703	0,8265
60	0,05701	0,2699	0,2538	0,005436	0,2144	0,2464	0,7953	0,9412
66	0,01649	0,2306	0,2471	0,001026	0,2045	0,1421	0,8562	0,8325
72	0,06288	0,2822	0,2615	0,006356	0,2507	0,2093	0,9223	0,8143
78	0,01514	0,3435	0,2882	0,01998	0,2329	0,2397	0,9284	0,8722
84	0,007719	0,3809	0,2656	0,02047	0,2256	0,2361	0,7695	0,8756
90	0,01121	0,3147	0,2706	0,00383	0,238	0,2542	0,9006	1,09
96	0,01483	0,2905	0,3192	0,01903	0,2039	0,2502	0,767	0,9212
102	0,01322	0,2974	0,2649	0,003368	0,1906	0,267	0,9823	0,8806
108	0,00155	0,3067	0,3761	0,004511	0,2415	0,2283	0,9852	0,93
114	0,03097	0,3037	0,3558	0,003626	0,2403	0,2443	0,784	0,76
120	0,03849	0,2648	0,2658	0,02107	0,2403	0,2003	1,001	1,022
Standard deviation of the data point(exp:2):
Time	G1	G2	G3	E1	E2	E3	M1	M2
0	0,06993	0,06086	0,0447	0,04213	0,03892	0,03165	0,1639	0,1044
6	0,02114	0,03221	0,0357	0,02867	0,03431	0,02991	0,104	0,1028
12	0,02113	0,02727	0,03262	0,01955	0,02834	0,02803	0,0969	0,09241
18	0,02113	0,02666	0,0313	0,01563	0,02442	0,0264	0,09632	0,08917
24	0,02113	0,02715	0,03117	0,01414	0,02241	0,02535	0,09745	0,08915
30	0,02113	0,02809	0,0315	0,01359	0,02164	0,02483	0,09936	0,09028
36	0,02113	0,02923	0,03196	0,01339	0,02161	0,02466	0,1017	0,09178
42	0,02113	0,0304	0,03245	0,01332	0,02199	0,0247	0,1041	0,09336
48	0,02113	0,0315	0,03293	0,01328	0,02256	0,02486	0,1065	0,09492
54	0,02113	0,03248	0,03337	0,01327	0,02321	0,02508	0,1088	0,0964
60	0,02113	0,03333	0,03376	0,01326	0,02384	0,02531	0,1108	0,09778
66	0,02113	0,03403	0,03412	0,01325	2,44E-02	0,02553	0,1126	0,09902
72	0,02113	0,03462	0,03442	0,01325	0,02493	0,02575	0,1142	0,1001
78	0,02113	0,0351	0,03468	0,01325	0,02537	0,02594	0,1155	0,1011
84	0,02113	0,0355	0,0349	0,01325	0,02573	0,02611	0,1166	0,1019
90	0,02113	0,03582	0,03509	0,01325	0,02603	0,02625	0,1176	0,1026
96	0,02113	0,03609	0,03524	0,01325	0,02628	0,02638	0,1184	0,1032
102	0,02113	0,03631	0,03537	0,01325	0,02648	0,02648	0,119	0,1037
108	0,02113	0,03648	0,03548	0,01325	0,02665	0,02657	0,1196	0,1041
114	0,02113	0,03663	0,03556	0,01325	0,02679	0,02665	0,12	0,1044
120	0,02113	0,03675	0,03564	0,01325	0,0269	0,02671	0,1204	0,1047
4. Further calibration data for the bias-variance study
--- Replicate 2 ---
Measured data (exp:2):
Time	G1	G2	G3	E1	E2	E3	M1	M2
0	0,6366	0,5401	0,4057	0,3967	0,3816	0,2497	1,656	0,8952
6	0,02322	0,2598	0,2747	0,2976	0,2993	0,227	0,6125	0,8798
12	0,01992	0,1943	0,2883	0,127	0,2109	0,281	0,5267	0,7721
18	0,01625	0,1645	0,298	0,09922	0,1998	0,2493	0,5883	0,7271
24	0,01897	0,1296	0,3345	0,03536	0,2051	0,1688	0,5289	0,7342
30	0,0144	0,1841	0,3048	0,02617	0,1423	0,2507	0,6116	0,7624
36	0,008834	0,2451	0,2541	0,02206	0,1506	0,2601	0,7859	0,8121
42	0,01594	0,1561	0,264	0,001875	0,1679	0,1912	0,8396	0,8333
48	0,02385	0,2628	0,3127	0,03268	0,1644	0,2454	0,6964	0,9424
54	0,01815	0,2318	0,3551	0,002523	0,1327	0,2021	0,6224	0,8063
60	0,04482	0,2539	0,3616	0,0006544	0,2585	0,2343	0,8674	0,8716
66	0,01204	0,2634	0,3289	0,03833	0,2132	0,2421	0,5742	0,8844
72	0,01929	0,2295	0,3222	0,01573	0,249	0,2473	0,8361	0,724
78	0,008475	0,2934	0,2523	0,004488	0,1793	0,2172	0,8245	0,8232
84	0,01622	0,2235	0,3464	0,03739	0,2073	0,2263	0,9905	0,9892
90	0,01822	0,298	0,3084	0,01582	0,2214	0,248	0,9475	0,875
96	0,007346	0,3179	0,3501	0,01943	0,2712	0,216	0,9076	0,9874
102	0,01023	0,3563	0,2309	0,03246	0,2255	0,2122	0,8879	0,8755
108	0,01103	0,2864	0,3478	0,0006661	0,1948	0,2116	0,8624	0,8438
114	0,01762	0,2923	0,312	0,003705	0,2712	0,216	0,6874	1,06
120	0,008579	0,3546	0,2966	0,01041	0,3123	0,2155	0,8947	0,8091
Standard deviation of the data point(exp:2):
Time	G1	G2	G3	E1	E2	E3	M1	M2
0	0,06993	0,06086	0,0447	0,04213	0,03892	0,03165	0,1639	0,1044
6	0,02114	0,03221	0,0357	0,02867	0,03431	0,02991	0,104	0,1028
12	0,02113	0,02727	0,03262	0,01955	0,02834	0,02803	0,0969	0,09241
18	0,02113	0,02666	0,0313	0,01563	0,02442	0,0264	0,09632	0,08917
24	0,02113	0,02715	0,03117	0,01414	0,02241	0,02535	0,09745	0,08915
30	0,02113	0,02809	0,0315	0,01359	0,02164	0,02483	0,09936	0,09028
36	0,02113	0,02923	0,03196	0,01339	0,02161	0,02466	0,1017	0,09178
42	0,02113	0,0304	0,03245	0,01332	0,02199	0,0247	0,1041	0,09336
48	0,02113	0,0315	0,03293	0,01328	0,02256	0,02486	0,1065	0,09492
54	0,02113	0,03248	0,03337	0,01327	0,02321	0,02508	0,1088	0,0964
60	0,02113	0,03333	0,03376	0,01326	0,02384	0,02531	0,1108	0,09778
66	0,02113	0,03403	0,03412	0,01325	0,02442	0,02553	0,1126	0,09902
72	0,02113	0,03462	0,03442	0,01325	0,02493	0,02575	0,1142	0,1001
78	0,02113	0,0351	0,03468	0,01325	0,02537	0,02594	0,1155	0,1011
84	0,02113	0,0355	0,0349	0,01325	0,02573	0,02611	0,1166	0,1019
90	0,02113	0,03582	0,03509	0,01325	0,02603	0,02625	0,1176	0,1026
96	0,02113	0,03609	0,03524	0,01325	0,02628	0,02638	0,1184	0,1032
102	0,02113	0,03631	0,03537	0,01325	0,02648	0,02648	0,119	0,1037
108	0,02113	0,03648	0,03548	0,01325	0,02665	0,02657	0,1196	0,1041
114	0,02113	0,03663	0,03556	0,01325	0,02679	0,02665	0,12	0,1044
120	0,02113	0,03675	0,03564	0,01325	0,0269	0,02671	0,1204	0,1047
--- End of replicate 2 ---
--- Replicate 3 ---
Measured data (exp:2):
Time	G1	G2	G3	E1	E2	E3	M1	M2
0	0,5453	0,5949	0,4465	0,3832	0,3853	0,2882	1,046	1,074
6	0,05376	0,2639	0,335	0,2586	0,3146	0,2755	0,5199	0,8777
12	0,003709	0,2126	0,2649	0,1525	0,2431	0,2617	0,4273	0,8331
18	0,02234	0,1749	0,2665	0,08169	0,2264	0,3041	0,5217	0,7339
24	0,001227	0,181	0,2642	0,03616	0,172	0,264	0,4185	0,9417
30	0,05141	0,2105	0,2979	0,02437	0,1664	0,1803	0,4276	0,805
36	0,01342	0,2534	0,2936	0,03083	0,1475	0,2013	0,6162	0,7872
42	0,005653	0,2059	0,3028	0,01728	0,1914	0,2196	0,7119	0,806
48	0,0481	0,2681	0,2706	5,56E-05	0,1846	0,2006	0,6201	0,878
54	0,008849	0,2481	0,3149	0,00504	0,1569	0,2257	0,7582	0,878
60	0,005138	0,3386	0,302	1,58E-02	0,1624	0,2331	1,004	0,7863
66	0,01325	0,2574	0,2986	0,006789	0,2545	0,2606	0,7852	0,8515
72	0,0249	0,2492	0,3333	0,001259	0,1869	0,2415	0,9394	0,9703
78	0,002773	0,3353	0,3077	0,017	0,2371	0,2591	0,875	1
84	0,0103	0,2294	0,2654	0,01322	0,2706	0,2307	1,011	1,038
90	0,009328	0,2979	0,2989	0,03596	0,2073	0,236	0,8922	0,9973
96	0,006208	0,2828	0,3329	0,003767	0,1766	0,2315	0,9137	0,8498
102	0,01817	0,3049	0,367	0,01706	0,2392	0,2454	0,7226	1,085
108	0,01208	0,3743	0,3214	0,03006	0,2198	0,2754	0,9659	0,9839
114	0,03608	0,299	0,3324	0,007775	0,2295	0,2536	0,8996	0,6997
120	0,02101	0,3579	0,29	0,0003057	0,2519	0,2715	0,7905	1,001
Standard deviation of the data point(exp:2):
Time	G1	G2	G3	E1	E2	E3	M1	M2
0	0,06993	0,06086	0,0447	0,04213	0,03892	0,03165	0,1639	0,1044
6	0,02114	0,03221	0,0357	0,02867	0,03431	0,02991	0,104	0,1028
12	0,02113	0,02727	0,03262	0,01955	0,02834	0,02803	0,0969	0,09241
18	0,02113	0,02666	0,0313	0,01563	0,02442	0,0264	0,09632	0,08917
24	0,02113	0,02715	0,03117	0,01414	0,02241	0,02535	0,09745	0,08915
30	0,02113	0,02809	0,0315	0,01359	0,02164	0,02483	0,09936	0,09028
36	0,02113	0,02923	0,03196	0,01339	0,02161	0,02466	0,1017	0,09178
42	0,02113	0,0304	0,03245	0,01332	0,02199	0,0247	0,1041	0,09336
48	0,02113	0,0315	0,03293	0,01328	0,02256	0,02486	0,1065	0,09492
54	0,02113	0,03248	0,03337	0,01327	0,02321	0,02508	0,1088	0,0964
60	0,02113	0,03333	0,03376	0,01326	0,02384	0,02531	0,1108	0,09778
66	0,02113	0,03403	0,03412	0,01325	0,02442	0,02553	0,1126	0,09902
72	0,02113	0,03462	0,03442	0,01325	0,02493	0,02575	0,1142	0,1001
78	0,02113	0,0351	0,03468	0,01325	0,02537	0,02594	0,1155	0,1011
84	0,02113	0,0355	0,0349	0,01325	0,02573	0,02611	0,1166	0,1019
90	0,02113	0,03582	0,03509	0,01325	0,02603	0,02625	0,1176	0,1026
96	0,02113	0,03609	0,03524	0,01325	0,02628	0,02638	0,1184	0,1032
102	0,02113	0,03631	0,03537	0,01325	0,02648	0,02648	0,119	0,1037
108	0,02113	0,03648	0,03548	0,01325	0,02665	0,02657	0,1196	0,1041
114	0,02113	0,03663	0,03556	0,01325	0,02679	0,02665	0,12	0,1044
120	0,02113	0,03675	0,03564	0,01325	0,0269	0,02671	0,1204	0,1047
--- End of replicate 3 ---
--- Replicate 4 ---
Measured data (exp:2):
Time	G1	G2	G3	E1	E2	E3	M1	M2
0	0,7187	0,5188	0,4799	0,3784	0,3826	0,2772	1,62	0,9905
6	0,005896	0,2394	0,3459	0,2764	0,3517	0,2963	0,647	0,7595
12	0,01097	0,2335	0,3312	0,1601	0,2434	0,2327	0,4897	0,874
18	0,01513	0,1312	0,2465	0,08037	0,2001	0,2302	0,6043	0,7579
24	0,01234	0,1627	0,3275	0,04974	0,1392	0,1905	0,576	0,6821
30	0,0571	0,2249	0,2462	0,0406	0,1865	0,2112	0,4643	0,8229
36	0,03686	0,2132	0,3205	0,02514	0,1735	0,214	0,4182	0,6903
42	0,0369	0,2365	0,2637	0,01424	0,1503	0,158	0,5637	0,8291
48	0,01967	0,2233	0,2872	0,0003162	0,1862	0,2001	0,6861	0,8852
54	0,01709	0,249	0,275	0,01857	0,207	0,175	0,7977	0,688
60	0,007315	0,2173	0,2966	0,01615	0,1825	0,2414	0,7298	0,7713
66	0,02862	0,2604	0,3107	0,01248	0,1832	0,1647	0,6658	0,8999
72	0,00405	0,2726	0,2932	0,01506	0,2255	0,2532	0,7338	1,083
78	0,05144	0,2915	0,2592	0,01041	0,2103	0,2771	0,8656	0,9969
84	0,02608	0,2723	0,3318	0,004137	0,2346	0,2061	0,616	0,9105
90	0,05039	0,2741	0,3298	0,01044	0,177	0,2187	0,8173	0,7844
96	0,01147	0,3537	0,3272	0,01411	0,2005	0,1843	0,9123	0,9002
102	0,02164	0,2823	0,3395	0,01421	0,2545	0,246	0,9754	0,9505
108	0,01542	0,3244	0,3255	0,006697	0,2371	0,2969	1,093	0,9276
114	0,002312	0,2943	0,3222	0,008485	0,1738	0,2367	0,8131	0,8843
120	0,01628	0,3133	0,3314	0,006	0,2572	0,215	0,9519	1,067
Standard deviation of the data point(exp:2):
Time	G1	G2	G3	E1	E2	E3	M1	M2
0	0,06993	0,06086	0,0447	0,04213	0,03892	0,03165	0,1639	0,1044
6	0,02114	0,03221	0,0357	0,02867	0,03431	0,02991	0,104	0,1028
12	0,02113	0,02727	0,03262	0,01955	0,02834	0,02803	0,0969	0,09241
18	0,02113	0,02666	0,0313	0,01563	0,02442	0,0264	0,09632	0,08917
24	0,02113	0,02715	0,03117	0,01414	0,02241	0,02535	0,09745	0,08915
30	0,02113	0,02809	0,0315	0,01359	0,02164	0,02483	0,09936	0,09028
36	0,02113	0,02923	0,03196	0,01339	0,02161	0,02466	0,1017	0,09178
42	0,02113	0,0304	0,03245	0,01332	0,02199	0,0247	0,1041	0,09336
48	0,02113	0,0315	0,03293	0,01328	0,02256	0,02486	0,1065	0,09492
54	0,02113	0,03248	0,03337	0,01327	0,02321	0,02508	0,1088	0,0964
60	0,02113	0,03333	0,03376	0,01326	0,02384	0,02531	0,1108	0,09778
66	0,02113	0,03403	0,03412	0,01325	0,02442	0,02553	0,1126	0,09902
72	0,02113	0,03462	0,03442	0,01325	0,02493	0,02575	0,1142	0,1001
78	0,02113	0,0351	0,03468	0,01325	0,02537	0,02594	0,1155	0,1011
84	0,02113	0,0355	0,0349	0,01325	0,02573	0,02611	0,1166	0,1019
90	0,02113	0,03582	0,03509	0,01325	0,02603	0,02625	0,1176	0,1026
96	0,02113	0,03609	0,03524	0,01325	0,02628	0,02638	0,1184	0,1032
102	0,02113	0,03631	0,03537	0,01325	0,02648	0,02648	0,119	0,1037
108	0,02113	0,03648	0,03548	0,01325	0,02665	0,02657	0,1196	0,1041
114	0,02113	0,03663	0,03556	0,01325	0,02679	0,02665	0,12	0,1044
120	0,02113	0,03675	0,03564	0,01325	0,0269	0,02671	0,1204	0,1047
--- End of replicate 4 ---
--- Replicate 5 ---
Measured data (exp:2):
Time	G1	G2	G3	E1	E2	E3	M1	M2
0	0,6493	0,5984	0,3885	0,4069	0,3877	0,2407	1,451	0,744
6	0,0118	0,2141	0,3061	0,2863	0,349	0,2683	0,7124	0,8719
12	0,03044	0,1804	0,3366	0,1174	0,2806	0,2878	0,6317	0,943
18	0,01599	0,1813	0,252	0,08691	0,254	0,1731	0,3542	0,8324
24	0,0263	0,1393	0,2921	0,05408	0,2269	0,1931	0,5652	0,6489
30	0,01861	0,2088	0,2869	0,04223	0,1634	0,2246	0,5672	0,882
36	0,002374	0,2287	0,2294	0,02525	0,1908	0,21	0,4973	0,749
42	0,02211	0,2589	0,32	0,02048	0,1811	0,2062	0,5797	0,7424
48	0,006078	0,2636	0,2727	0,001697	0,2043	0,204	0,5537	0,799
54	0,03469	0,2683	0,3358	0,01528	0,1784	0,2258	0,9032	0,7484
60	0,009461	0,249	0,266	0,01008	0,2618	0,1962	0,6883	0,8716
66	0,02776	0,316	0,2675	0,03132	0,1965	0,2175	0,7532	0,9512
72	0,004102	0,2366	0,2947	0,01709	0,1993	0,2393	0,6942	0,8113
78	0,003046	0,3569	0,2907	0,002547	0,2153	0,2841	0,7339	0,7885
84	0,02335	0,3131	0,3348	0,001676	0,2306	0,2207	0,9071	0,8744
90	0,004342	0,2306	0,266	0,004118	0,2141	0,2217	1,082	0,963
96	0,004975	0,3462	0,3437	0,002729	0,252	0,2262	0,842	0,9769
102	0,008518	0,3053	0,3653	0,002703	0,1961	0,2499	0,9576	1,051
108	0,01719	0,2841	0,3319	0,01196	0,2042	0,2332	0,9281	1,066
114	0,03828	0,2745	0,3087	0,01605	0,2559	0,2465	0,6174	0,9442
120	0,006046	0,2477	0,3352	0,01204	0,2303	0,2444	0,7416	1,108
Standard deviation of the data point(exp:2):
Time	G1	G2	G3	E1	E2	E3	M1	M2
0	0,06993	0,06086	0,0447	0,04213	0,03892	0,03165	0,1639	0,1044
6	0,02114	0,03221	0,0357	0,02867	0,03431	0,02991	0,104	0,1028
12	0,02113	0,02727	0,03262	0,01955	0,02834	0,02803	0,0969	0,09241
18	0,02113	0,02666	0,0313	0,01563	0,02442	0,0264	0,09632	0,08917
24	0,02113	0,02715	0,03117	0,01414	0,02241	0,02535	0,09745	0,08915
30	0,02113	0,02809	0,0315	0,01359	0,02164	0,02483	0,09936	0,09028
36	0,02113	0,02923	0,03196	0,01339	0,02161	0,02466	0,1017	0,09178
42	0,02113	0,0304	0,03245	0,01332	0,02199	0,0247	0,1041	0,09336
48	0,02113	0,0315	0,03293	0,01328	0,02256	0,02486	0,1065	0,09492
54	0,02113	0,03248	0,03337	0,01327	0,02321	0,02508	0,1088	0,0964
60	0,02113	0,03333	0,03376	0,01326	0,02384	0,02531	0,1108	0,09778
66	0,02113	0,03403	0,03412	0,01325	0,02442	0,02553	0,1126	0,09902
72	0,02113	0,03462	0,03442	0,01325	0,02493	0,02575	0,1142	0,1001
78	0,02113	0,0351	0,03468	0,01325	0,02537	0,02594	0,1155	0,1011
84	0,02113	0,0355	0,0349	0,01325	0,02573	0,02611	0,1166	0,1019
90	0,02113	0,03582	0,03509	0,01325	0,02603	0,02625	0,1176	0,1026
96	0,02113	0,03609	0,03524	0,01325	0,02628	0,02638	0,1184	0,1032
102	0,02113	0,03631	0,03537	0,01325	0,02648	0,02648	0,119	0,1037
108	0,02113	0,03648	0,03548	0,01325	0,02665	0,02657	0,1196	0,1041
114	0,02113	0,03663	0,03556	0,01325	0,02679	0,02665	0,12	0,1044
120	0,02113	0,03675	0,03564	0,01325	0,0269	0,02671	0,1204	0,1047
--- End of replicate 5 ---
--- Replicate 6 ---
Measured data (exp:2):
Time	G1	G2	G3	E1	E2	E3	M1	M2
0	0,7148	0,5725	0,4009	0,4227	0,3452	0,2744	1,272	0,9628
6	0,03681	0,1723	0,3151	0,2195	0,3128	0,2363	0,8326	0,9996
12	0,007027	0,1868	0,2136	0,1364	0,2618	0,2407	0,7011	0,8095
18	0,01067	0,1805	0,3099	0,08698	0,1966	0,2426	0,3307	0,8652
24	0,005716	0,1656	0,2392	0,04988	0,2004	0,2193	0,7518	0,7695
30	0,03301	0,2289	0,2673	0,03634	0,1827	0,2453	0,5797	0,7645
36	0,01009	0,202	0,277	0,0336	0,1914	0,2407	0,4781	0,919
42	0,04367	0,2463	0,2358	0,01084	0,2276	0,1989	0,5309	0,7632
48	0,02284	0,2469	0,3092	0,01335	0,1637	0,2479	0,7875	0,699
54	0,01235	0,2553	0,3662	0,02222	0,1444	0,2453	0,8026	0,8775
60	0,01724	0,2896	0,2952	0,01335	0,1927	0,1943	0,7841	0,674
66	0,02802	0,2864	0,355	0,02395	0,2027	0,2299	0,8304	0,8781
72	0,02054	0,3254	0,3452	0,004838	0,2161	0,2382	0,8016	0,6507
78	0,01259	0,3207	0,2699	0,001595	0,1736	0,2854	0,7249	0,7388
84	0,004191	0,2029	0,3386	0,01684	0,2297	0,2178	0,7708	0,8776
90	0,01486	0,2842	0,3319	0,02873	0,2121	0,2456	0,9975	1,03
96	0,05919	0,2597	0,3234	0,00411	0,1984	0,1879	0,7564	0,9027
102	0,02305	0,2932	0,3675	0,01223	0,1986	0,2274	0,6656	0,6912
108	0,0533	0,2573	0,3866	0,00896	0,2579	0,2328	0,8744	1,139
114	0,001233	0,2325	0,318	0,008834	0,2283	0,2539	0,8606	0,6935
120	0,05167	0,2725	0,4183	0,03072	0,2995	0,2429	0,8284	0,8897
Standard deviation of the data point(exp:2):
Time	G1	G2	G3	E1	E2	E3	M1	M2
0	0,06993	0,06086	0,0447	0,04213	0,03892	0,03165	0,1639	0,1044
6	0,02114	0,03221	0,0357	0,02867	0,03431	0,02991	0,104	0,1028
12	0,02113	0,02727	0,03262	0,01955	0,02834	0,02803	0,0969	0,09241
18	0,02113	0,02666	0,0313	0,01563	0,02442	0,0264	0,09632	0,08917
24	0,02113	0,02715	0,03117	0,01414	0,02241	0,02535	0,09745	0,08915
30	0,02113	0,02809	0,0315	0,01359	0,02164	0,02483	0,09936	0,09028
36	0,02113	0,02923	0,03196	0,01339	0,02161	0,02466	0,1017	0,09178
42	0,02113	0,0304	0,03245	0,01332	0,02199	0,0247	0,1041	0,09336
48	0,02113	0,0315	0,03293	0,01328	0,02256	0,02486	0,1065	0,09492
54	0,02113	0,03248	0,03337	0,01327	0,02321	0,02508	0,1088	0,0964
60	0,02113	0,03333	0,03376	0,01326	0,02384	0,02531	0,1108	0,09778
66	0,02113	0,03403	0,03412	0,01325	0,02442	0,02553	0,1126	0,09902
72	0,02113	0,03462	0,03442	0,01325	0,02493	0,02575	0,1142	0,1001
78	0,02113	0,0351	0,03468	0,01325	0,02537	0,02594	0,1155	0,1011
84	0,02113	0,0355	0,0349	0,01325	0,02573	0,02611	0,1166	0,1019
90	0,02113	0,03582	0,03509	0,01325	0,02603	0,02625	0,1176	0,1026
96	0,02113	0,03609	0,03524	0,01325	0,02628	0,02638	0,1184	0,1032
102	0,02113	0,03631	0,03537	0,01325	0,02648	0,02648	0,119	0,1037
108	0,02113	0,03648	0,03548	0,01325	0,02665	0,02657	0,1196	0,1041
114	0,02113	0,03663	0,03556	0,01325	0,02679	0,02665	0,12	0,1044
120	0,02113	0,03675	0,03564	0,01325	0,0269	0,02671	0,1204	0,1047
--- End of replicate 6 ---
--- Replicate 7 ---
Measured data (exp:2):
Time	G1	G2	G3	E1	E2	E3	M1	M2
0	0,6802	0,5101	0,4258	0,3555	0,3502	0,2402	1,488	0,9795
6	0,03477	0,243	0,2763	0,2636	0,3306	0,3132	0,7786	0,8433
12	0,0111	0,2212	0,3041	0,1246	0,2216	0,2676	0,5468	0,7989
18	0,05109	0,1759	0,2048	0,0957	0,2082	0,2563	0,4453	0,6882
24	0,01745	0,1821	0,2911	0,04287	0,1934	0,2237	0,4893	0,6703
30	0,003856	0,183	0,276	0,0215	0,1381	0,2032	0,6953	0,8857
36	0,003392	0,254	0,289	0,01602	0,1562	0,2109	0,4911	0,9266
42	0,03217	0,217	0,2764	0,0111	0,178	0,2097	0,7002	0,8048
48	0,03789	0,2124	0,2754	0,01085	0,1981	0,2324	0,7461	0,8285
54	0,003549	0,2661	0,2983	0,01649	0,1721	0,2293	0,6639	0,8041
60	0,009342	0,2588	0,2755	0,0004921	0,1578	0,236	0,8871	0,6844
66	0,04337	0,2035	0,265	0,007424	0,1835	0,2874	0,9698	0,9239
72	0,01928	0,2858	0,2849	0,006737	0,2135	0,2489	0,677	0,9749
78	0,05256	0,2989	0,2495	0,02139	0,2035	0,2227	0,8674	0,8014
84	0,02004	0,2926	0,2843	0,02784	0,2171	0,2693	0,9833	1,04
90	0,03971	0,3123	0,3105	0,000521	0,1971	0,2281	0,8993	0,9469
96	0,0262	0,3073	0,2982	0,01115	0,1486	0,1854	1,032	0,9626
102	0,04574	0,3008	0,3065	0,03066	0,2446	0,2068	0,8492	0,8099
108	0,04485	0,3036	0,3271	0,005008	0,2278	0,2442	0,8765	0,8946
114	0,04616	0,2559	0,3352	0,02666	0,1937	0,1888	0,7719	0,9926
120	0,01627	0,309	0,3315	0,007149	0,2005	0,2151	0,7664	1,127
Standard deviation of the data point(exp:2):
Time	G1	G2	G3	E1	E2	E3	M1	M2
0	0,06993	0,06086	0,0447	0,04213	0,03892	0,03165	0,1639	0,1044
6	0,02114	0,03221	0,0357	0,02867	0,03431	0,02991	0,104	0,1028
12	0,02113	0,02727	0,03262	0,01955	0,02834	0,02803	0,0969	0,09241
18	0,02113	0,02666	0,0313	0,01563	0,02442	0,0264	0,09632	0,08917
24	0,02113	0,02715	0,03117	0,01414	0,02241	0,02535	0,09745	0,08915
30	0,02113	0,02809	0,0315	0,01359	0,02164	0,02483	0,09936	0,09028
36	0,02113	0,02923	0,03196	0,01339	0,02161	0,02466	0,1017	0,09178
42	0,02113	0,0304	0,03245	0,01332	0,02199	0,0247	0,1041	0,09336
48	0,02113	0,0315	0,03293	0,01328	0,02256	0,02486	0,1065	0,09492
54	0,02113	0,03248	0,03337	0,01327	0,02321	0,02508	0,1088	0,0964
60	0,02113	0,03333	0,03376	0,01326	0,02384	0,02531	0,1108	0,09778
66	0,02113	0,03403	0,03412	0,01325	0,02442	0,02553	0,1126	0,09902
72	0,02113	0,03462	0,03442	0,01325	0,02493	0,02575	0,1142	0,1001
78	0,02113	0,0351	0,03468	0,01325	0,02537	0,02594	0,1155	0,1011
84	0,02113	0,0355	0,0349	0,01325	0,02573	0,02611	0,1166	0,1019
90	0,02113	0,03582	0,03509	0,01325	0,02603	0,02625	0,1176	0,1026
96	0,02113	0,03609	0,03524	0,01325	0,02628	0,02638	0,1184	0,1032
102	0,02113	0,03631	0,03537	0,01325	0,02648	0,02648	0,119	0,1037
108	0,02113	0,03648	0,03548	0,01325	0,02665	0,02657	0,1196	0,1041
114	0,02113	0,03663	0,03556	0,01325	0,02679	0,02665	0,12	0,1044
120	0,02113	0,03675	0,03564	0,01325	0,0269	0,02671	0,1204	0,1047
--- End of replicate 7 ---
--- Replicate 8 ---
Measured data (exp:2):
Time	G1	G2	G3	E1	E2	E3	M1	M2
0	0,5751	0,6033	0,4697	0,4176	0,3516	0,2845	0,9569	0,8981
6	0,01949	0,2589	0,314	0,2359	0,2595	0,3117	0,8345	0,8094
12	0,01063	0,1873	0,2961	0,1515	0,2818	0,27	0,5364	0,6743
18	0,006138	0,2025	0,2458	0,0763	0,1662	0,2297	0,3761	0,8628
24	0,02249	0,1442	0,3287	0,03734	0,166	0,2472	0,5985	0,6272
30	0,01032	0,1799	0,3087	0,03467	0,1392	0,2421	0,7208	0,8048
36	0,006843	0,221	0,2594	0,02754	0,1554	0,2361	0,618	0,8189
42	0,0003231	0,2089	0,3298	0,01646	0,1794	0,2284	0,8026	0,9487
48	0,01145	0,2102	0,2975	0,01953	0,1788	0,2106	0,5587	0,953
54	0,04237	0,272	0,2568	0,01822	0,1856	0,2151	0,7369	0,9319
60	0,02277	0,3107	0,3576	0,009815	0,1867	0,2152	0,7297	0,8929
66	0,02939	0,234	0,3376	0,001868	0,2329	0,2565	0,8475	0,8702
72	0,001834	0,265	0,3121	0,00366	0,1857	0,246	0,9679	0,689
78	0,005482	0,2563	0,388	0,0001211	0,2313	0,1892	0,9304	0,9493
84	0,05202	0,3021	0,303	0,003063	0,1903	0,2388	0,7593	0,9597
90	0,02138	0,3161	0,3718	0,01323	0,2019	0,2208	0,9196	0,9318
96	0,04257	0,3128	0,2758	0,01893	0,184	0,222	1,053	0,9209
102	0,01294	0,3061	0,2765	0,001674	0,2323	0,2414	0,9416	0,9238
108	0,01258	0,3526	0,2994	0,01589	0,2476	0,2438	0,9099	0,9475
114	0,01225	0,4134	0,3883	0,008499	0,2263	0,2437	0,9017	1,031
120	0,01688	0,3236	0,3444	0,03091	0,2879	0,2632	0,8424	0,9056
Standard deviation of the data point(exp:2):
Time	G1	G2	G3	E1	E2	E3	M1	M2
0	0,06993	0,06086	0,0447	0,04213	0,03892	0,03165	0,1639	0,1044
6	0,02114	0,03221	0,0357	0,02867	0,03431	0,02991	0,104	0,1028
12	0,02113	0,02727	0,03262	0,01955	0,02834	0,02803	0,0969	0,09241
18	0,02113	0,02666	0,0313	0,01563	0,02442	0,0264	0,09632	0,08917
24	0,02113	0,02715	0,03117	0,01414	0,02241	0,02535	0,09745	0,08915
30	0,02113	0,02809	0,0315	0,01359	0,02164	0,02483	0,09936	0,09028
36	0,02113	0,02923	0,03196	0,01339	0,02161	0,02466	0,1017	0,09178
42	0,02113	0,0304	0,03245	0,01332	0,02199	0,0247	0,1041	0,09336
48	0,02113	0,0315	0,03293	0,01328	0,02256	0,02486	0,1065	0,09492
54	0,02113	0,03248	0,03337	0,01327	0,02321	0,02508	0,1088	0,0964
60	0,02113	0,03333	0,03376	0,01326	0,02384	0,02531	0,1108	0,09778
66	0,02113	0,03403	0,03412	0,01325	0,02442	0,02553	0,1126	0,09902
72	0,02113	0,03462	0,03442	0,01325	0,02493	0,02575	0,1142	0,1001
78	0,02113	0,0351	0,03468	0,01325	0,02537	0,02594	0,1155	0,1011
84	0,02113	0,0355	0,0349	0,01325	0,02573	0,02611	0,1166	0,1019
90	0,02113	0,03582	0,03509	0,01325	0,02603	0,02625	0,1176	0,1026
96	0,02113	0,03609	0,03524	0,01325	0,02628	0,02638	0,1184	0,1032
102	0,02113	0,03631	0,03537	0,01325	0,02648	0,02648	0,119	0,1037
108	0,02113	0,03648	0,03548	0,01325	0,02665	0,02657	0,1196	0,1041
114	0,02113	0,03663	0,03556	0,01325	0,02679	0,02665	0,12	0,1044
120	0,02113	0,03675	0,03564	0,01325	0,0269	0,02671	0,1204	0,1047
--- End of replicate 8 ---
--- Replicate 9 ---
Measured data (exp:2):
Time	G1	G2	G3	E1	E2	E3	M1	M2
0	0,6769	0,5368	0,408	0,4057	0,3624	0,3	1,412	0,9134
6	0,01985	0,2262	0,3003	0,2319	0,3602	0,2665	0,4051	0,8206
12	0,004829	0,2423	0,2795	0,1325	0,2173	0,1858	0,6559	0,8688
18	0,0236	0,184	0,2764	0,06987	0,2233	0,2717	0,5243	0,7428
24	0,008607	0,1707	0,19	0,05905	0,2196	0,1979	0,5107	0,8102
30	0,02346	0,1738	0,2841	0,04424	0,1564	0,1855	0,5133	0,7491
36	0,05214	0,2052	0,2713	0,01022	0,187	0,197	0,5396	0,8092
42	0,04372	0,2388	0,3165	0,01547	0,1449	0,2109	0,635	0,8538
48	0,02547	0,2097	0,2941	0,02961	0,207	0,2113	0,7239	0,7489
54	0,01414	0,2618	0,2768	0,006956	0,2104	0,252	0,6674	0,907
60	0,02752	0,2602	0,3346	0,001992	0,1797	0,2496	0,824	0,7767
66	0,05091	0,258	0,3065	0,0313	0,2165	0,2319	0,9956	0,8381
72	0,002801	0,2565	0,2799	0,01888	0,1944	0,2293	0,741	0,8723
78	0,009253	0,2964	0,3352	0,03634	0,2235	0,2662	0,719	0,9771
84	0,0005771	0,2764	0,3457	0,0005659	0,225	0,2399	0,7979	0,9154
90	0,02085	0,3554	0,279	0,002164	0,2367	0,189	0,8127	1,109
96	0,02561	0,27	0,2824	0,01985	0,2281	0,2565	0,8444	0,8135
102	0,003008	0,2676	0,3743	0,0002324	0,2096	0,2325	0,8856	1,112
108	0,03253	0,266	0,3155	0,007604	0,2121	0,239	0,729	0,737
114	0,02509	0,2989	0,2038	0,008821	0,2797	0,2721	0,9722	0,892
120	0,001139	0,2711	0,3399	0,02182	0,2721	0,2262	0,8627	0,9388
Standard deviation of the data point(exp:2):
Time	G1	G2	G3	E1	E2	E3	M1	M2
0	0,06993	0,06086	0,0447	0,04213	0,03892	0,03165	0,1639	0,1044
6	0,02114	0,03221	0,0357	0,02867	0,03431	0,02991	0,104	0,1028
12	0,02113	0,02727	0,03262	0,01955	0,02834	0,02803	0,0969	0,09241
18	0,02113	0,02666	0,0313	0,01563	0,02442	0,0264	0,09632	0,08917
24	0,02113	0,02715	0,03117	0,01414	0,02241	0,02535	0,09745	0,08915
30	0,02113	0,02809	0,0315	0,01359	0,02164	0,02483	0,09936	0,09028
36	0,02113	0,02923	0,03196	0,01339	0,02161	0,02466	0,1017	0,09178
42	0,02113	0,0304	0,03245	0,01332	0,02199	0,0247	0,1041	0,09336
48	0,02113	0,0315	0,03293	0,01328	0,02256	0,02486	0,1065	0,09492
54	0,02113	0,03248	0,03337	0,01327	0,02321	0,02508	0,1088	0,0964
60	0,02113	0,03333	0,03376	0,01326	0,02384	0,02531	0,1108	0,09778
66	0,02113	0,03403	0,03412	0,01325	0,02442	0,02553	0,1126	0,09902
72	0,02113	0,03462	0,03442	0,01325	0,02493	0,02575	0,1142	0,1001
78	0,02113	0,0351	0,03468	0,01325	0,02537	0,02594	0,1155	0,1011
84	0,02113	0,0355	0,0349	0,01325	0,02573	0,02611	0,1166	0,1019
90	0,02113	0,03582	0,03509	0,01325	0,02603	0,02625	0,1176	0,1026
96	0,02113	0,03609	0,03524	0,01325	0,02628	0,02638	0,1184	0,1032
102	0,02113	0,03631	0,03537	0,01325	0,02648	0,02648	0,119	0,1037
108	0,02113	0,03648	0,03548	0,01325	0,02665	0,02657	0,1196	0,1041
114	0,02113	0,03663	0,03556	0,01325	0,02679	0,02665	0,12	0,1044
120	0,02113	0,03675	0,03564	0,01325	0,0269	0,02671	0,1204	0,1047
--- End of replicate 9 ---
--- Replicate 10 ---
Measured data (exp:2):
Time	G1	G2	G3	E1	E2	E3	M1	M2
0	0,6414	0,6525	0,3655	0,3643	0,4321	0,2995	1,214	1,072
6	0,0008491	0,2934	0,3718	0,3183	0,3486	0,3132	0,6192	0,8956
12	0,06628	0,1745	0,2488	0,1098	0,2936	0,2743	0,6558	1,084
18	0,009404	0,1948	0,3039	0,1049	0,1641	0,2171	0,4306	0,6666
24	0,0007084	0,1701	0,2805	0,04923	0,1816	0,2508	0,7001	0,7272
30	0,006727	0,1267	0,2194	0,03936	0,1685	0,2254	0,4648	0,6763
36	0,01551	0,1991	0,2121	0,001058	0,1644	0,2157	0,3877	0,8426
42	0,003934	0,288	0,2817	0,01211	0,1704	0,2122	0,5717	0,6716
48	7,06E-05	0,2938	0,2983	0,0183	0,1476	0,2383	0,7781	0,6658
54	0,002472	0,2151	0,3566	0,0007711	0,1642	0,22	0,6588	0,7865
60	1,16E-02	0,3353	0,2968	0,003161	0,1964	0,2544	0,7942	0,7848
66	0,03379	0,2403	0,289	0,004957	0,2215	0,2519	0,9905	0,8719
72	0,01953	0,2629	0,28	0,01027	0,1967	0,2378	0,9311	1,057
78	0,012	0,3138	0,322	0,0001678	0,1846	0,2645	0,8917	0,9495
84	0,04521	0,3495	0,3399	0,0229	0,2938	0,2125	0,8509	0,8279
90	0,002507	0,2759	0,3112	0,02005	0,2427	0,161	0,9821	0,8006
96	0,009852	0,2845	0,2859	0,001415	0,255	0,2416	0,9916	0,8721
102	0,009869	0,3555	0,2703	0,001239	0,2518	0,193	0,9595	0,8698
108	0,02491	0,2713	0,2719	0,02132	0,2034	0,2518	0,6533	0,7591
114	0,05942	0,2578	0,2902	0,01463	0,2391	0,2628	0,8519	0,887
120	0,03204	0,288	0,3026	0,0101	0,2658	0,2108	1,016	0,9573
Standard deviation of the data point(exp:2):
Time	G1	G2	G3	E1	E2	E3	M1	M2
0	0,06993	0,06086	0,0447	0,04213	0,03892	0,03165	0,1639	0,1044
6	0,02114	0,03221	0,0357	0,02867	0,03431	0,02991	0,104	0,1028
12	0,02113	0,02727	0,03262	0,01955	0,02834	0,02803	0,0969	0,09241
18	0,02113	0,02666	0,0313	0,01563	0,02442	0,0264	0,09632	0,08917
24	0,02113	0,02715	0,03117	0,01414	0,02241	0,02535	0,09745	0,08915
30	0,02113	0,02809	0,0315	0,01359	0,02164	0,02483	0,09936	0,09028
36	0,02113	0,02923	0,03196	0,01339	0,02161	0,02466	0,1017	0,09178
42	0,02113	0,0304	0,03245	0,01332	0,02199	0,0247	0,1041	0,09336
48	0,02113	0,0315	0,03293	0,01328	0,02256	0,02486	0,1065	0,09492
54	0,02113	0,03248	0,03337	0,01327	0,02321	0,02508	0,1088	0,0964
60	0,02113	0,03333	0,03376	0,01326	0,02384	0,02531	0,1108	0,09778
66	0,02113	0,03403	0,03412	0,01325	0,02442	0,02553	0,1126	0,09902
72	0,02113	0,03462	0,03442	0,01325	0,02493	0,02575	0,1142	0,1001
78	0,02113	0,0351	0,03468	0,01325	0,02537	0,02594	0,1155	0,1011
84	0,02113	0,0355	0,0349	0,01325	0,02573	0,02611	0,1166	0,1019
90	0,02113	0,03582	0,03509	0,01325	0,02603	0,02625	0,1176	0,1026
96	0,02113	0,03609	0,03524	0,01325	0,02628	0,02638	0,1184	0,1032
102	0,02113	0,03631	0,03537	0,01325	0,02648	0,02648	0,119	0,1037
108	0,02113	0,03648	0,03548	0,01325	0,02665	0,02657	0,1196	0,1041
114	0,02113	0,03663	0,03556	0,01325	0,02679	0,02665	0,12	0,1044
120	0,02113	0,03675	0,03564	0,01325	0,0269	0,02671	0,1204	0,1047
--- End of replicate 10 ---
Observation equations (exp:3):
states
Initial condition (exp:3):
G1(t0)	0,6667
G2(t0)	0,5725
G3(t0)	0,4176
E1(t0)	0,4
E2(t0)	0,3641
E3(t0)	0,2946
M1(t0)	1,419
M2(t0)	0,9346
3. Calibration data:
Measured data (exp:3):
Time	G1	G2	G3	E1	E2	E3	M1	M2
0	0,6614	0,4916	0,4553	0,4842	0,3628	0,3064	1,516	0,9719
6	0,1257	0,3254	0,3001	0,3301	0,319	0,2885	0,6747	0,5869
12	0,1649	0,2124	0,1396	0,1962	0,313	0,2592	0,6497	0,4549
18	0,1962	0,1945	0,1092	0,1982	0,2531	0,1981	0,5344	0,3149
24	0,2147	0,1478	0,0473	0,1925	0,2201	0,1397	0,3992	0,239
30	0,2169	0,09445	0,073	0,1474	0,1637	0,09207	0,3056	0,3799
36	0,1896	0,1149	0,07754	0,189	0,09151	0,1033	0,4218	0,2633
42	0,1467	0,1095	0,05767	0,1648	0,1305	0,05613	0,3077	0,315
48	0,1563	0,1201	0,05305	0,1232	0,09402	0,06317	0,2255	0,2001
54	0,1859	0,1259	0,07225	0,1548	0,09211	0,04946	0,4158	0,2951
60	0,2149	0,1672	0,03827	0,1828	0,1193	0,085	0,4086	0,29
66	0,1776	0,1263	0,04324	0,1265	0,1078	0,08268	0,3914	0,3027
72	0,1839	0,1114	0,09208	0,1329	0,1218	0,05407	0,4064	0,343
78	0,1551	0,1167	0,06441	0,1091	0,1322	0,07883	0,2725	0,3979
84	0,1889	0,1217	0,06836	0,1501	0,09838	0,05896	0,4749	0,2539
90	0,1288	0,1343	0,06774	0,1671	0,116	0,08046	0,2827	0,3524
96	0,1624	0,1	0,0831	0,1673	0,06164	0,08531	0,3184	0,299
102	0,2087	0,1299	0,09549	0,168	0,109	0,06581	0,2927	0,2887
108	0,1828	0,1774	0,05794	0,1516	0,1241	0,07948	0,2506	0,2124
114	0,1584	0,1053	0,07974	0,1638	0,1044	0,07993	0,3093	0,253
120	0,1494	0,1198	0,07724	0,1432	0,1162	0,07567	0,4151	0,2834
Standard deviation of the data point(exp:3):
Time	G1	G2	G3	E1	E2	E3	M1	M2
0	0,06993	0,06086	0,0447	0,04213	0,03892	0,03165	0,1639	0,1044
6	0,0276	0,0443	0,03228	0,03328	0,03778	0,03055	0,1102	0,07393
12	0,02753	0,02999	0,02131	0,02699	0,03229	0,02557	0,09612	0,0603
18	0,02752	0,02567	0,01845	0,02371	0,02662	0,02056	0,0919	0,05601
24	0,02752	0,02438	0,01768	0,02199	0,02264	0,01724	0,09051	0,05453
30	0,02752	0,02399	0,01743	0,02108	0,02027	0,01534	0,09008	0,054
36	0,02752	0,02391	0,01736	0,02059	0,01895	0,01433	0,09001	0,05385
42	0,02752	0,02394	0,01735	0,02032	0,01826	0,01381	0,09006	0,05386
48	0,02752	0,024	0,01738	0,02018	0,01792	0,01355	0,09014	0,05393
54	0,02752	0,02406	0,01741	0,0201	0,01776	0,01342	0,09022	0,05402
60	0,02752	0,0241	0,01744	0,02005	0,0177	0,01337	0,09029	0,0541
66	0,02752	0,02414	0,01747	0,02003	0,01768	0,01336	0,09033	0,05416
72	0,02752	0,02416	0,01748	2,00E-02	0,01769	0,01336	0,09036	0,05421
78	0,02752	0,02417	0,01749	0,02001	0,01769	0,01337	0,09038	0,05424
84	0,02752	0,02418	0,0175	0,02001	0,0177	0,01338	0,09039	0,05425
90	0,02752	0,02418	0,01751	0,02	0,01771	0,01339	0,09039	0,05426
96	0,02752	0,02419	0,01751	0,02	0,01772	0,01339	0,0904	0,05427
102	0,02752	0,02419	0,01751	0,02	0,01772	0,0134	0,0904	0,05427
108	0,02752	0,02419	0,01751	0,02	0,01772	0,0134	0,0904	0,05427
114	0,02752	0,02419	0,01751	0,02	0,01772	0,0134	0,0904	0,05427
120	0,02752	0,02419	0,01751	0,02	0,01772	0,0134	0,0904	0,05427
4. Further calibration data for the bias-variance study
--- Replicate 2 ---
Measured data (exp:3):
Time	G1	G2	G3	E1	E2	E3	M1	M2
0	0,8071	0,5808	0,4437	0,4477	0,3679	0,2702	1,338	0,8562
6	0,1621	0,3991	0,3407	0,2888	0,3403	0,2685	0,621	0,37
12	0,1744	0,2053	0,1415	0,2754	0,301	0,2178	0,416	0,4426
18	0,1758	0,1737	0,08658	0,2336	0,2176	0,1852	0,3755	0,2293
24	0,1315	0,139	0,09125	0,178	0,21	0,1374	0,4251	0,3168
30	0,1347	0,1287	0,05077	0,219	0,1714	0,09187	0,3486	0,2365
36	0,1569	0,1263	0,05783	0,1491	0,1274	0,09352	0,2871	0,239
42	0,1989	0,1183	0,06927	0,1509	0,1101	0,06869	0,2847	0,2749
48	0,1758	0,1717	0,07706	0,1719	0,1213	0,07207	0,4785	0,3295
54	0,1696	0,1232	0,07347	0,1612	0,1103	0,07165	0,3332	0,2248
60	0,1541	0,1266	0,07672	0,1222	0,08077	0,08312	0,3069	0,2687
66	0,1416	0,1217	0,06886	0,1314	0,1354	0,06626	0,4584	0,2596
72	0,2024	0,1437	0,06533	0,1331	0,08367	0,06012	0,4964	0,379
78	0,2192	0,1128	0,03318	0,1442	0,1161	0,05134	0,4289	0,253
84	0,1542	0,1232	0,06367	0,1653	0,1265	0,07752	0,4277	0,2029
90	0,1811	0,1082	0,07147	0,1477	0,09726	0,08226	0,4895	0,2838
96	0,1591	0,1388	0,05322	0,1594	0,102	0,05132	0,4066	0,2693
102	0,1725	0,151	0,08179	0,1526	0,1085	0,04684	0,4258	0,3619
108	0,1868	0,1394	0,06955	0,1542	0,09671	0,06489	0,352	0,2995
114	0,2307	0,09976	0,04977	0,1483	0,1188	0,06438	0,4048	0,2515
120	0,1572	0,117	0,04313	0,1504	0,1192	0,09364	0,1775	0,2462
Standard deviation of the data point(exp:3):
Time	G1	G2	G3	E1	E2	E3	M1	M2
0	0,06993	0,06086	0,0447	0,04213	0,03892	0,03165	0,1639	0,1044
6	0,0276	0,0443	0,03228	0,03328	0,03778	0,03055	0,1102	0,07393
12	0,02753	0,02999	0,02131	0,02699	0,03229	0,02557	0,09612	0,0603
18	0,02752	0,02567	0,01845	0,02371	0,02662	0,02056	0,0919	0,05601
24	0,02752	0,02438	0,01768	0,02199	0,02264	0,01724	0,09051	0,05453
30	0,02752	0,02399	0,01743	0,02108	0,02027	0,01534	0,09008	0,054
36	0,02752	0,02391	0,01736	0,02059	0,01895	0,01433	0,09001	0,05385
42	0,02752	0,02394	0,01735	0,02032	0,01826	0,01381	0,09006	0,05386
48	0,02752	0,024	0,01738	0,02018	0,01792	0,01355	0,09014	0,05393
54	0,02752	0,02406	0,01741	0,0201	0,01776	0,01342	0,09022	0,05402
60	0,02752	0,0241	0,01744	0,02005	0,0177	0,01337	0,09029	0,0541
66	0,02752	0,02414	0,01747	0,02003	0,01768	0,01336	0,09033	0,05416
72	0,02752	0,02416	0,01748	0,02002	0,01769	0,01336	0,09036	0,05421
78	0,02752	0,02417	0,01749	0,02001	0,01769	0,01337	0,09038	0,05424
84	0,02752	0,02418	0,0175	0,02001	0,0177	0,01338	0,09039	0,05425
90	0,02752	0,02418	0,01751	0,02	0,01771	0,01339	0,09039	0,05426
96	0,02752	0,02419	0,01751	0,02	0,01772	0,01339	0,0904	0,05427
102	0,02752	0,02419	0,01751	0,02	0,01772	0,0134	0,0904	0,05427
108	0,02752	0,02419	0,01751	0,02	0,01772	0,0134	0,0904	0,05427
114	0,02752	0,02419	0,01751	0,02	0,01772	0,0134	0,0904	0,05427
120	0,02752	0,02419	0,01751	0,02	0,01772	0,0134	0,0904	0,05427
--- End of replicate 2 ---
--- Replicate 3 ---
Measured data (exp:3):
Time	G1	G2	G3	E1	E2	E3	M1	M2
0	0,6825	0,5746	0,4134	0,3981	0,4066	0,2726	1,526	1,045
6	0,1589	0,4019	0,2905	0,33	0,3526	0,2835	0,6912	0,5166
12	0,1434	0,2391	0,1876	0,2367	0,2923	0,2368	0,4148	0,447
18	0,2095	0,1571	0,09969	0,2282	0,239	0,1976	0,3555	0,3035
24	0,1982	0,136	0,07587	0,1686	0,1536	0,1421	0,3064	0,3388
30	0,1483	0,1253	0,05055	0,1212	0,15	0,1096	0,3445	0,2139
36	0,1818	0,1298	0,05506	0,1495	0,1355	0,08093	0,5496	0,3248
42	0,2185	0,111	0,05576	0,1467	0,1219	0,0522	0,1974	0,2011
48	0,216	0,09917	0,05796	0,1351	0,1162	0,06491	0,3931	0,2865
54	0,2078	0,09669	0,05901	0,1795	0,1013	0,08012	0,4131	0,3875
60	0,1378	0,09844	0,07695	0,1554	0,117	0,06917	0,3878	0,3578
66	0,1489	0,1316	0,05567	0,1571	0,0928	0,07793	0,5322	0,2949
72	0,1745	0,1044	0,04933	0,1637	0,1218	0,05547	0,3181	0,1814
78	0,1276	0,163	0,09607	0,1597	0,09488	0,06474	0,4188	0,2416
84	0,1802	0,1677	0,0762	0,1604	0,08487	0,05322	0,4226	0,2464
90	0,1562	0,1189	0,05467	0,1666	0,1136	0,07483	0,4641	0,246
96	0,1966	0,1779	0,07736	0,1438	0,07539	0,08604	0,352	0,1685
102	0,1709	0,1056	0,08829	0,1044	0,1162	0,05776	0,4143	0,3044
108	0,2067	0,132	0,07816	0,1195	0,1298	0,07403	0,435	0,3254
114	0,2369	0,1569	0,0936	0,1366	0,1038	0,05194	0,4268	0,2372
120	0,2046	0,1336	0,06773	0,1821	0,102	0,0715	0,3434	0,3084
Standard deviation of the data point(exp:3):
Time	G1	G2	G3	E1	E2	E3	M1	M2
0	0,06993	0,06086	0,0447	0,04213	0,03892	0,03165	0,1639	0,1044
6	0,0276	0,0443	0,03228	0,03328	0,03778	0,03055	0,1102	0,07393
12	0,02753	0,02999	0,02131	0,02699	0,03229	0,02557	0,09612	0,0603
18	0,02752	0,02567	0,01845	0,02371	0,02662	0,02056	0,0919	0,05601
24	0,02752	0,02438	0,01768	0,02199	0,02264	0,01724	0,09051	0,05453
30	0,02752	0,02399	0,01743	0,02108	0,02027	0,01534	0,09008	0,054
36	0,02752	0,02391	0,01736	0,02059	0,01895	0,01433	0,09001	0,05385
42	0,02752	0,02394	0,01735	0,02032	0,01826	0,01381	0,09006	0,05386
48	0,02752	0,024	0,01738	0,02018	0,01792	0,01355	0,09014	0,05393
54	0,02752	0,02406	0,01741	0,0201	0,01776	0,01342	0,09022	0,05402
60	0,02752	0,0241	0,01744	0,02005	0,0177	0,01337	0,09029	0,0541
66	0,02752	0,02414	0,01747	0,02003	0,01768	0,01336	0,09033	0,05416
72	0,02752	0,02416	0,01748	0,02002	0,01769	0,01336	0,09036	0,05421
78	0,02752	0,02417	0,01749	0,02001	0,01769	0,01337	0,09038	0,05424
84	0,02752	0,02418	0,0175	0,02001	0,0177	0,01338	0,09039	0,05425
90	0,02752	0,02418	0,01751	0,02	0,01771	0,01339	0,09039	0,05426
96	0,02752	0,02419	0,01751	0,02	0,01772	0,01339	0,0904	0,05427
102	0,02752	0,02419	0,01751	0,02	0,01772	0,0134	0,0904	0,05427
108	0,02752	0,02419	0,01751	0,02	0,01772	0,0134	0,0904	0,05427
114	0,02752	0,02419	0,01751	0,02	0,01772	0,0134	0,0904	0,05427
120	0,02752	0,02419	0,01751	0,02	0,01772	0,0134	0,0904	0,05427
--- End of replicate 3 ---
--- Replicate 4 ---
Measured data (exp:3):
Time	G1	G2	G3	E1	E2	E3	M1	M2
0	0,7886	0,5111	0,4512	0,4355	0,3453	0,2661	1,311	0,904
6	0,2133	0,4178	0,2993	0,2658	0,3991	0,2838	0,6676	0,6465
12	0,175	0,2573	0,1725	0,192	0,1882	0,2541	0,486	0,4497
18	0,1829	0,1731	0,08672	0,1094	0,2253	0,1949	0,4889	0,3763
24	0,1456	0,09552	0,07924	0,1742	0,1878	0,1451	0,5094	0,2245
30	0,1577	0,1303	0,0526	0,1851	0,1179	0,09491	0,4239	0,2849
36	0,1654	0,1352	0,06796	0,177	0,128	0,08702	0,2981	0,3321
42	0,1489	0,1166	0,03996	0,1694	0,1291	0,07364	0,3889	0,2412
48	0,1788	0,1136	0,07239	0,1467	0,1339	0,07177	0,4097	0,3524
54	0,135	0,09228	0,1068	0,1984	0,09417	0,07104	0,3737	0,2737
60	0,2024	0,1326	0,07498	0,1759	0,09453	0,09208	0,5422	0,2961
66	0,1754	0,1299	0,09683	0,1274	0,1184	0,08758	0,1611	0,2288
72	0,207	0,1403	0,0663	0,1233	0,1189	0,06153	0,4166	0,2917
78	0,2069	0,1446	0,06148	0,1416	0,1183	0,08016	0,4137	0,2777
84	0,2186	0,1027	0,08321	0,153	0,123	0,07348	0,3288	0,3365
90	0,1435	0,1113	0,07484	0,1417	0,1167	0,05471	0,4839	0,241
96	0,1647	0,143	0,06704	0,1651	0,1082	0,07833	0,3127	0,2587
102	0,189	0,145	0,06282	0,1611	0,1014	0,0736	0,411	0,2615
108	0,1923	0,1623	0,05027	0,1606	0,1263	0,08616	0,2933	0,242
114	0,2032	0,1148	0,06853	0,134	0,08489	0,05792	0,2262	0,27
120	0,2046	0,08925	0,06986	0,1385	0,1189	0,05758	0,4002	0,2542
Standard deviation of the data point(exp:3):
Time	G1	G2	G3	E1	E2	E3	M1	M2
0	0,06993	0,06086	0,0447	0,04213	0,03892	0,03165	0,1639	0,1044
6	0,0276	0,0443	0,03228	0,03328	0,03778	0,03055	0,1102	0,07393
12	0,02753	0,02999	0,02131	0,02699	0,03229	0,02557	0,09612	0,0603
18	0,02752	0,02567	0,01845	0,02371	0,02662	0,02056	0,0919	0,05601
24	0,02752	0,02438	0,01768	0,02199	0,02264	0,01724	0,09051	0,05453
30	0,02752	0,02399	0,01743	0,02108	0,02027	0,01534	0,09008	0,054
36	0,02752	0,02391	0,01736	0,02059	0,01895	0,01433	0,09001	0,05385
42	0,02752	0,02394	0,01735	0,02032	0,01826	0,01381	0,09006	0,05386
48	0,02752	0,024	0,01738	0,02018	0,01792	0,01355	0,09014	0,05393
54	0,02752	0,02406	0,01741	0,0201	0,01776	0,01342	0,09022	0,05402
60	0,02752	0,0241	0,01744	0,02005	0,0177	0,01337	0,09029	0,0541
66	0,02752	0,02414	0,01747	0,02003	0,01768	0,01336	0,09033	0,05416
72	0,02752	0,02416	0,01748	0,02002	0,01769	0,01336	0,09036	0,05421
78	0,02752	0,02417	0,01749	0,02001	0,01769	0,01337	0,09038	0,05424
84	0,02752	0,02418	0,0175	0,02001	0,0177	0,01338	0,09039	0,05425
90	0,02752	0,02418	0,01751	0,02	0,01771	0,01339	0,09039	0,05426
96	0,02752	0,02419	0,01751	0,02	0,01772	0,01339	0,0904	0,05427
102	0,02752	0,02419	0,01751	0,02	0,01772	0,0134	0,0904	0,05427
108	0,02752	0,02419	0,01751	0,02	0,01772	0,0134	0,0904	0,05427
114	0,02752	0,02419	0,01751	0,02	0,01772	0,0134	0,0904	0,05427
120	0,02752	0,02419	0,01751	0,02	0,01772	0,0134	0,0904	0,05427
--- End of replicate 4 ---
--- Replicate 5 ---
Measured data (exp:3):
Time	G1	G2	G3	E1	E2	E3	M1	M2
0	0,7666	0,589	0,3862	0,4233	0,3484	0,3346	1,107	0,9183
6	0,1845	0,345	0,2918	0,2628	0,3801	0,2337	0,7623	0,5059
12	0,1665	0,251	0,2004	0,2449	0,3509	0,2451	0,6272	0,5426
18	0,1923	0,1602	0,06773	0,1573	0,2188	0,1675	0,5173	0,2745
24	0,1934	0,1016	0,07203	0,1814	0,1673	0,1328	0,4327	0,2915
30	0,1658	0,1531	0,04967	0,1512	0,1355	0,1062	0,3837	0,2327
36	0,1544	0,1064	0,02689	0,1605	0,1061	0,05754	0,4763	0,361
42	0,1724	0,1955	0,04712	0,1586	0,1138	0,08322	0,2976	0,2373
48	0,1357	0,08928	0,1042	0,1507	0,08788	0,06761	0,3525	0,3804
54	0,2005	0,1231	0,07006	0,1598	0,1152	0,07486	0,1782	0,1948
60	0,2115	0,1208	0,07228	0,1653	0,09446	0,05669	0,2432	0,2135
66	0,1842	0,1191	0,08591	0,1247	0,1311	0,03698	0,5177	0,3468
72	0,1854	0,1302	0,04728	0,1521	0,148	0,09327	0,4035	0,2364
78	0,1356	0,1392	0,05246	0,1259	0,1186	0,08801	0,4462	0,3073
84	0,16	0,1355	0,056	0,164	0,1087	0,05414	0,2937	0,2362
90	0,1928	0,1103	0,08252	0,1583	0,09862	0,06252	0,412	0,2872
96	0,1539	0,1299	0,07085	0,1416	0,1143	0,08012	0,2746	0,2734
102	0,1652	0,1192	0,03824	0,1543	0,102	0,05249	0,5364	0,3232
108	0,1695	0,1245	0,05653	0,1106	0,1039	0,0735	0,4284	0,3482
114	0,2145	0,1367	0,07494	0,1638	0,1069	0,06226	0,4328	0,3092
120	0,1521	0,1713	0,09611	0,1455	0,08787	0,06741	0,3728	0,3728
Standard deviation of the data point(exp:3):
Time	G1	G2	G3	E1	E2	E3	M1	M2
0	0,06993	0,06086	0,0447	0,04213	0,03892	0,03165	0,1639	0,1044
6	0,0276	0,0443	0,03228	0,03328	0,03778	0,03055	0,1102	0,07393
12	0,02753	0,02999	0,02131	0,02699	0,03229	0,02557	0,09612	0,0603
18	0,02752	0,02567	0,01845	0,02371	0,02662	0,02056	0,0919	0,05601
24	0,02752	0,02438	0,01768	0,02199	0,02264	0,01724	0,09051	0,05453
30	0,02752	0,02399	0,01743	0,02108	0,02027	0,01534	0,09008	0,054
36	0,02752	0,02391	0,01736	0,02059	0,01895	0,01433	0,09001	0,05385
42	0,02752	0,02394	0,01735	0,02032	0,01826	0,01381	0,09006	0,05386
48	0,02752	0,024	0,01738	0,02018	0,01792	0,01355	0,09014	0,05393
54	0,02752	0,02406	0,01741	0,0201	0,01776	0,01342	0,09022	0,05402
60	0,02752	0,0241	0,01744	0,02005	0,0177	0,01337	0,09029	0,0541
66	0,02752	0,02414	0,01747	0,02003	0,01768	0,01336	0,09033	0,05416
72	0,02752	0,02416	0,01748	0,02002	0,01769	0,01336	0,09036	0,05421
78	0,02752	0,02417	0,01749	0,02001	0,01769	0,01337	0,09038	0,05424
84	0,02752	0,02418	0,0175	0,02001	0,0177	0,01338	0,09039	0,05425
90	0,02752	0,02418	0,01751	0,02	0,01771	0,01339	0,09039	0,05426
96	0,02752	0,02419	0,01751	0,02	0,01772	0,01339	0,0904	0,05427
102	0,02752	0,02419	0,01751	0,02	0,01772	0,0134	0,0904	0,05427
108	0,02752	0,02419	0,01751	0,02	0,01772	0,0134	0,0904	0,05427
114	0,02752	0,02419	0,01751	0,02	0,01772	0,0134	0,0904	0,05427
120	0,02752	0,02419	0,01751	0,02	0,01772	0,0134	0,0904	0,05427
--- End of replicate 5 ---
--- Replicate 6 ---
Measured data (exp:3):
Time	G1	G2	G3	E1	E2	E3	M1	M2
0	0,7077	0,5764	0,3255	0,4035	0,3784	0,2785	1,16	0,9475
6	0,2384	0,4247	0,2573	0,3424	0,3595	0,3274	0,709	0,629
12	0,1747	0,193	0,1645	0,234	0,2812	0,2166	0,5551	0,2795
18	0,1797	0,185	0,08753	0,2267	0,2185	0,172	0,3408	0,267
24	0,1607	0,1105	0,09576	0,1581	0,2062	0,1288	0,2563	0,3548
30	0,1513	0,1378	0,08241	0,1593	0,1303	0,1006	0,1592	0,265
36	0,1345	0,1124	0,0888	0,1139	0,1009	0,07962	0,294	0,3197
42	0,1828	0,1167	0,07585	0,1469	0,1123	0,05867	0,2789	0,2064
48	0,178	0,1336	0,05959	0,1268	0,1255	0,08231	0,1331	0,2475
54	0,1912	0,1225	0,05642	0,1679	0,08818	0,08088	0,385	0,2368
60	0,1889	0,1536	0,1002	0,1709	0,1237	0,04972	0,3255	0,3098
66	0,2059	0,1209	0,06417	0,1727	0,1251	0,07016	0,3671	0,2836
72	0,198	0,1146	0,0644	0,1686	0,1007	0,06668	0,4215	0,2558
78	0,2332	0,1205	0,07052	0,1408	0,09322	0,07246	0,4521	0,235
84	0,183	0,1493	0,07089	0,1311	0,1074	0,07474	0,2968	0,3391
90	0,1952	0,107	0,09075	0,1621	0,1214	0,07091	0,4846	0,2645
96	0,1522	0,1372	0,05849	0,183	0,1339	0,06419	0,4894	0,2812
102	0,1973	0,1234	0,07855	0,1542	0,133	0,04716	0,3805	0,3073
108	0,1586	0,1584	0,05493	0,1758	0,1192	0,07984	0,1856	0,2774
114	0,2104	0,1356	0,04983	0,144	0,1301	0,06655	0,4807	0,3573
120	0,1788	0,1672	0,06656	0,1633	0,09764	0,06003	0,3546	0,3169
Standard deviation of the data point(exp:3):
Time	G1	G2	G3	E1	E2	E3	M1	M2
0	0,06993	0,06086	0,0447	0,04213	0,03892	0,03165	0,1639	0,1044
6	0,0276	0,0443	0,03228	0,03328	0,03778	0,03055	0,1102	0,07393
12	0,02753	0,02999	0,02131	0,02699	0,03229	0,02557	0,09612	0,0603
18	0,02752	0,02567	0,01845	0,02371	0,02662	0,02056	0,0919	0,05601
24	0,02752	0,02438	0,01768	0,02199	0,02264	0,01724	0,09051	0,05453
30	0,02752	0,02399	0,01743	0,02108	0,02027	0,01534	0,09008	0,054
36	0,02752	0,02391	0,01736	0,02059	0,01895	0,01433	0,09001	0,05385
42	0,02752	0,02394	0,01735	0,02032	0,01826	0,01381	0,09006	0,05386
48	0,02752	0,024	0,01738	0,02018	0,01792	0,01355	0,09014	0,05393
54	0,02752	0,02406	0,01741	0,0201	0,01776	0,01342	0,09022	0,05402
60	0,02752	0,0241	0,01744	0,02005	0,0177	0,01337	0,09029	0,0541
66	0,02752	0,02414	0,01747	0,02003	0,01768	0,01336	0,09033	0,05416
72	0,02752	0,02416	0,01748	0,02002	0,01769	0,01336	0,09036	0,05421
78	0,02752	0,02417	0,01749	0,02001	0,01769	0,01337	0,09038	0,05424
84	0,02752	0,02418	0,0175	0,02001	0,0177	0,01338	0,09039	0,05425
90	0,02752	0,02418	0,01751	0,02	0,01771	0,01339	0,09039	0,05426
96	0,02752	0,02419	0,01751	0,02	0,01772	0,01339	0,0904	0,05427
102	0,02752	0,02419	0,01751	0,02	0,01772	0,0134	0,0904	0,05427
108	0,02752	0,02419	0,01751	0,02	0,01772	0,0134	0,0904	0,05427
114	0,02752	0,02419	0,01751	0,02	0,01772	0,0134	0,0904	0,05427
120	0,02752	0,02419	0,01751	0,02	0,01772	0,0134	0,0904	0,05427
--- End of replicate 6 ---
--- Replicate 7 ---
Measured data (exp:3):
Time	G1	G2	G3	E1	E2	E3	M1	M2
0	0,6352	0,6237	0,3447	0,4199	0,3393	0,3136	1,3	0,8539
6	0,2141	0,3847	0,2721	0,3066	0,3498	0,2783	0,5754	0,6001
12	0,176	0,239	0,1368	0,2174	0,35	0,2105	0,3114	0,3897
18	0,2234	0,1434	0,05237	0,2357	0,2231	0,1733	0,3591	0,3581
24	0,1574	0,1491	0,0922	0,1868	0,175	0,1412	0,4822	0,2615
30	0,1714	0,134	0,05481	0,17	0,1408	0,117	0,4446	0,1648
36	0,195	0,1272	0,0562	0,1413	0,09023	0,07237	0,4687	0,3252
42	0,1302	0,1055	0,07141	0,1358	0,1134	0,09093	0,3728	0,2503
48	0,1599	0,09036	0,06692	0,134	0,1178	0,05516	0,219	0,2921
54	0,1465	0,1346	0,04352	0,1648	0,0921	0,07708	0,3571	0,2722
60	0,1814	0,1186	0,06101	0,1598	0,1151	0,05428	0,2706	0,2734
66	0,1721	0,1426	0,08026	0,1456	0,09326	0,05207	0,4946	0,298
72	0,1563	0,1796	0,05052	0,1687	0,1161	0,05979	0,4871	0,2703
78	0,1333	0,1143	0,06712	0,1697	0,08879	0,06121	0,4349	0,311
84	0,1416	0,1344	0,05541	0,1487	0,1395	0,07905	0,2987	0,1934
90	0,2383	0,1603	0,09502	0,1517	0,08246	0,07351	0,217	0,1472
96	0,1478	0,1121	0,07146	0,1575	0,09639	0,04878	0,3711	0,3335
102	0,1673	0,1069	0,0736	0,1588	0,1054	0,07247	0,2687	0,3619
108	0,199	0,1013	0,05541	0,14	0,1357	0,08653	0,5158	0,3289
114	0,1661	0,09867	0,06909	0,1352	0,1301	0,08192	0,2466	0,2555
120	0,1702	0,1446	0,07051	0,126	0,1122	0,08961	0,2736	0,2804
Standard deviation of the data point(exp:3):
Time	G1	G2	G3	E1	E2	E3	M1	M2
0	0,06993	0,06086	0,0447	0,04213	0,03892	0,03165	0,1639	0,1044
6	0,0276	0,0443	0,03228	0,03328	0,03778	0,03055	0,1102	0,07393
12	0,02753	0,02999	0,02131	0,02699	0,03229	0,02557	0,09612	0,0603
18	0,02752	0,02567	0,01845	0,02371	0,02662	0,02056	0,0919	0,05601
24	0,02752	0,02438	0,01768	0,02199	0,02264	0,01724	0,09051	0,05453
30	0,02752	0,02399	0,01743	0,02108	0,02027	0,01534	0,09008	0,054
36	0,02752	0,02391	0,01736	0,02059	0,01895	0,01433	0,09001	0,05385
42	0,02752	0,02394	0,01735	0,02032	0,01826	0,01381	0,09006	0,05386
48	0,02752	0,024	0,01738	0,02018	0,01792	0,01355	0,09014	0,05393
54	0,02752	0,02406	0,01741	0,0201	0,01776	0,01342	0,09022	0,05402
60	0,02752	0,0241	0,01744	0,02005	0,0177	0,01337	0,09029	0,0541
66	0,02752	0,02414	0,01747	0,02003	0,01768	0,01336	0,09033	0,05416
72	0,02752	0,02416	0,01748	0,02002	0,01769	0,01336	0,09036	0,05421
78	0,02752	0,02417	0,01749	0,02001	0,01769	0,01337	0,09038	0,05424
84	0,02752	0,02418	0,0175	0,02001	0,0177	0,01338	0,09039	0,05425
90	0,02752	0,02418	0,01751	0,02	0,01771	0,01339	0,09039	0,05426
96	0,02752	0,02419	0,01751	0,02	0,01772	0,01339	0,0904	0,05427
102	0,02752	0,02419	0,01751	0,02	0,01772	0,0134	0,0904	0,05427
108	0,02752	0,02419	0,01751	0,02	0,01772	0,0134	0,0904	0,05427
114	0,02752	0,02419	0,01751	0,02	0,01772	0,0134	0,0904	0,05427
120	0,02752	0,02419	0,01751	0,02	0,01772	0,0134	0,0904	0,05427
--- End of replicate 7 ---
--- Replicate 8 ---
Measured data (exp:3):
Time	G1	G2	G3	E1	E2	E3	M1	M2
0	0,633	0,6175	0,3773	0,3327	0,3649	0,2763	1,219	0,9829
6	0,1776	0,3815	0,3304	0,3383	0,3196	0,3054	0,7994	0,5883
12	0,1771	0,1776	0,1141	0,2146	0,2617	0,2052	0,518	0,3066
18	0,1686	0,1501	0,08312	0,1898	0,2381	0,1593	0,5144	0,2023
24	0,1658	0,1053	0,08444	0,1683	0,1436	0,1214	0,3335	0,3629
30	0,1615	0,1198	0,07008	0,2031	0,1377	0,0923	0,219	0,3369
36	0,1101	0,1204	0,03437	0,2049	0,1382	0,1067	0,456	0,2981
42	0,1744	0,0736	0,06443	0,1703	0,1047	0,083	0,4902	0,2917
48	0,1674	0,08427	0,03433	0,1126	0,1215	0,06249	0,3735	0,4173
54	0,1894	0,1225	0,09895	0,166	0,1371	0,07084	0,2691	0,342
60	0,2262	0,1166	0,0726	0,1265	0,09172	0,08016	0,4607	0,3236
66	0,1695	0,1063	0,06902	0,1247	0,09033	0,05836	0,2861	0,3056
72	0,1541	0,1551	0,0947	0,1588	0,1191	0,05035	0,471	0,2811
78	0,2094	0,1479	0,05908	0,1187	0,09543	0,08285	0,2788	0,2782
84	0,1911	0,1211	0,1001	0,1779	0,1163	0,05541	0,5956	0,2612
90	0,1634	0,1428	0,08066	0,1671	0,1085	0,07585	0,2572	0,3124
96	0,1461	0,1645	0,07516	0,1457	0,1017	0,06157	0,3497	0,2261
102	0,1682	0,1248	0,08801	0,1586	0,1332	0,0543	0,4216	0,2747
108	0,1767	0,1199	0,06387	0,1217	0,08182	0,06568	0,2845	0,2596
114	0,1784	0,1357	0,09421	0,1347	0,141	0,05573	0,3821	0,3473
120	0,2323	0,1044	0,05806	0,1097	0,107	0,06519	0,4811	0,3093
Standard deviation of the data point(exp:3):
Time	G1	G2	G3	E1	E2	E3	M1	M2
0	0,06993	0,06086	0,0447	0,04213	0,03892	0,03165	0,1639	0,1044
6	0,0276	0,0443	0,03228	0,03328	0,03778	0,03055	0,1102	0,07393
12	0,02753	0,02999	0,02131	0,02699	0,03229	0,02557	0,09612	0,0603
18	0,02752	0,02567	0,01845	0,02371	0,02662	0,02056	0,0919	0,05601
24	0,02752	0,02438	0,01768	0,02199	0,02264	0,01724	0,09051	0,05453
30	0,02752	0,02399	0,01743	0,02108	0,02027	0,01534	0,09008	0,054
36	0,02752	0,02391	0,01736	0,02059	0,01895	0,01433	0,09001	0,05385
42	0,02752	0,02394	0,01735	0,02032	0,01826	0,01381	0,09006	0,05386
48	0,02752	0,024	0,01738	0,02018	0,01792	0,01355	0,09014	0,05393
54	0,02752	0,02406	0,01741	0,0201	0,01776	0,01342	0,09022	0,05402
60	0,02752	0,0241	0,01744	0,02005	0,0177	0,01337	0,09029	0,0541
66	0,02752	0,02414	0,01747	0,02003	0,01768	0,01336	0,09033	0,05416
72	0,02752	0,02416	0,01748	0,02002	0,01769	0,01336	0,09036	0,05421
78	0,02752	0,02417	0,01749	0,02001	0,01769	0,01337	0,09038	0,05424
84	0,02752	0,02418	0,0175	0,02001	0,0177	0,01338	0,09039	0,05425
90	0,02752	0,02418	0,01751	0,02	0,01771	0,01339	0,09039	0,05426
96	0,02752	0,02419	0,01751	0,02	0,01772	0,01339	0,0904	0,05427
102	0,02752	0,02419	0,01751	0,02	0,01772	0,0134	0,0904	0,05427
108	0,02752	0,02419	0,01751	0,02	0,01772	0,0134	0,0904	0,05427
114	0,02752	0,02419	0,01751	0,02	0,01772	0,0134	0,0904	0,05427
120	0,02752	0,02419	0,01751	0,02	0,01772	0,0134	0,0904	0,05427
--- End of replicate 8 ---
--- Replicate 9 ---
Measured data (exp:3):
Time	G1	G2	G3	E1	E2	E3	M1	M2
0	0,7288	0,6903	0,4726	0,418	0,3363	0,3308	1,547	0,8937
6	0,1176	0,391	0,2906	0,3201	0,3173	0,3016	0,6486	0,5732
12	0,2148	0,2294	0,1333	0,2886	0,3062	0,1684	0,4833	0,4403
18	0,1546	0,1898	0,0655	0,2148	0,2254	0,149	0,4911	0,3702
24	0,1275	0,1523	0,1048	0,1395	0,1935	0,1259	0,2963	0,2812
30	0,1663	0,09117	0,06688	0,1368	0,1696	0,09022	0,5682	0,2077
36	0,2179	0,1109	0,0535	0,1783	0,1115	0,1019	0,3433	0,1925
42	0,1616	0,09828	0,08808	0,1714	0,108	0,06057	0,3166	0,1922
48	0,2131	0,07502	0,08949	0,1386	0,07725	0,08217	0,3546	0,2683
54	0,1807	0,1514	0,03428	0,1593	0,1351	0,06544	0,3356	0,2877
60	0,1144	0,1293	0,07794	0,1509	0,1035	0,0745	0,4619	0,2901
66	0,1597	0,1213	0,06402	0,1339	0,1279	0,07574	0,2538	0,1631
72	0,168	0,08556	0,09176	0,2045	0,07945	0,06522	0,3203	0,3391
78	0,1953	0,1521	0,06673	0,1341	0,1241	0,06729	0,3732	0,3481
84	0,2362	0,1094	0,05857	0,1308	0,1169	0,0623	0,4687	0,2112
90	0,1493	0,1551	0,09351	0,1449	0,09533	0,06832	0,2718	0,2945
96	0,2188	0,1297	0,09466	0,1654	0,1089	0,06682	0,327	0,3022
102	0,1571	0,08667	0,06842	0,1348	0,08879	0,07734	0,2149	0,3578
108	0,2248	0,08752	0,05859	0,1389	0,06967	0,06632	0,2613	0,2856
114	0,1977	0,1316	0,05764	0,1632	0,1332	0,06423	0,5182	0,295
120	0,1641	0,1225	0,08315	0,1504	0,1192	0,07406	0,3853	0,2821
Standard deviation of the data point(exp:3):
Time	G1	G2	G3	E1	E2	E3	M1	M2
0	0,06993	0,06086	0,0447	0,04213	0,03892	0,03165	0,1639	0,1044
6	0,0276	0,0443	0,03228	0,03328	0,03778	0,03055	0,1102	0,07393
12	0,02753	0,02999	0,02131	0,02699	0,03229	0,02557	0,09612	0,0603
18	0,02752	0,02567	0,01845	0,02371	0,02662	0,02056	0,0919	0,05601
24	0,02752	0,02438	0,01768	0,02199	0,02264	0,01724	0,09051	0,05453
30	0,02752	0,02399	0,01743	0,02108	0,02027	0,01534	0,09008	0,054
36	0,02752	0,02391	0,01736	0,02059	0,01895	0,01433	0,09001	0,05385
42	0,02752	0,02394	0,01735	0,02032	0,01826	0,01381	0,09006	0,05386
48	0,02752	0,024	0,01738	0,02018	0,01792	0,01355	0,09014	0,05393
54	0,02752	0,02406	0,01741	0,0201	0,01776	0,01342	0,09022	0,05402
60	0,02752	0,0241	0,01744	0,02005	0,0177	0,01337	0,09029	0,0541
66	0,02752	0,02414	0,01747	0,02003	0,01768	0,01336	0,09033	0,05416
72	0,02752	0,02416	0,01748	0,02002	0,01769	0,01336	0,09036	0,05421
78	0,02752	0,02417	0,01749	0,02001	0,01769	0,01337	0,09038	0,05424
84	0,02752	0,02418	0,0175	0,02001	0,0177	0,01338	0,09039	0,05425
90	0,02752	0,02418	0,01751	0,02	0,01771	0,01339	0,09039	0,05426
96	0,02752	0,02419	0,01751	0,02	0,01772	0,01339	0,0904	0,05427
102	0,02752	0,02419	0,01751	0,02	0,01772	0,0134	0,0904	0,05427
108	0,02752	0,02419	0,01751	0,02	0,01772	0,0134	0,0904	0,05427
114	0,02752	0,02419	0,01751	0,02	0,01772	0,0134	0,0904	0,05427
120	0,02752	0,02419	0,01751	0,02	0,01772	0,0134	0,0904	0,05427
--- End of replicate 9 ---
--- Replicate 10 ---
Measured data (exp:3):
Time	G1	G2	G3	E1	E2	E3	M1	M2
0	0,5529	0,5966	0,441	0,3549	0,4398	0,2863	1,539	0,9007
6	0,1807	0,3773	0,2594	0,2531	0,4158	0,3073	0,6275	0,5505
12	0,173	0,2622	0,1611	0,2472	0,303	0,2236	0,3735	0,4049
18	0,1542	0,1835	0,07226	0,1895	0,2471	0,1659	0,3967	0,3052
24	0,144	0,1283	0,0806	0,1943	0,1676	0,1297	0,2044	0,2349
30	0,1444	0,09189	0,07004	0,1884	0,1519	0,1494	0,3459	0,2468
36	0,1852	0,1634	0,07639	0,1422	0,1236	0,1018	0,3586	0,3268
42	0,1966	0,09567	0,08039	0,1421	0,1189	0,07023	0,3693	0,2744
48	0,2237	0,07396	0,0599	0,1917	0,1403	0,08861	0,365	0,1915
54	0,1956	0,1143	0,06308	0,1595	0,1214	0,07743	0,4494	0,303
60	0,1655	0,106	0,05467	0,1669	0,09448	0,09709	0,4013	0,24
66	0,152	0,07826	0,1064	0,1437	0,1304	0,05671	0,326	0,3076
72	0,1977	0,1983	0,07341	0,1745	0,1325	0,09148	0,361	0,2759
78	0,1952	0,1356	0,07574	0,1473	0,1117	0,07083	0,3658	0,3427
84	0,1664	0,1354	0,04021	0,1532	0,1078	0,06429	0,3129	0,2572
90	0,2001	0,1267	0,09873	0,1013	0,1256	0,06914	0,2075	0,3204
96	0,1765	0,1237	0,04902	0,1621	0,128	0,05164	0,4579	0,277
102	0,1537	0,1393	0,091	0,1576	0,1205	0,06709	0,3247	0,2737
108	0,2018	0,1672	0,06446	0,143	0,1184	0,0285	0,4271	0,2988
114	0,1613	0,1038	0,08172	0,182	0,1325	0,09882	0,3771	0,3655
120	0,1179	0,1733	0,07279	0,1605	0,1252	0,07858	0,4205	0,3792
Standard deviation of the data point(exp:3):
Time	G1	G2	G3	E1	E2	E3	M1	M2
0	0,06993	0,06086	0,0447	0,04213	0,03892	0,03165	0,1639	0,1044
6	0,0276	0,0443	0,03228	0,03328	0,03778	0,03055	0,1102	0,07393
12	0,02753	0,02999	0,02131	0,02699	0,03229	0,02557	0,09612	0,0603
18	0,02752	0,02567	0,01845	0,02371	0,02662	0,02056	0,0919	0,05601
24	0,02752	0,02438	0,01768	0,02199	0,02264	0,01724	0,09051	0,05453
30	0,02752	0,02399	0,01743	0,02108	0,02027	0,01534	0,09008	0,054
36	0,02752	0,02391	0,01736	0,02059	0,01895	0,01433	0,09001	0,05385
42	0,02752	0,02394	0,01735	0,02032	0,01826	0,01381	0,09006	0,05386
48	0,02752	0,024	0,01738	0,02018	0,01792	0,01355	0,09014	0,05393
54	0,02752	0,02406	0,01741	0,0201	0,01776	0,01342	0,09022	0,05402
60	0,02752	0,0241	0,01744	0,02005	0,0177	0,01337	0,09029	0,0541
66	0,02752	0,02414	0,01747	0,02003	0,01768	0,01336	0,09033	0,05416
72	0,02752	0,02416	0,01748	0,02002	0,01769	0,01336	0,09036	0,05421
78	0,02752	0,02417	0,01749	0,02001	0,01769	0,01337	0,09038	0,05424
84	0,02752	0,02418	0,0175	0,02001	0,0177	0,01338	0,09039	0,05425
90	0,02752	0,02418	0,01751	0,02	0,01771	0,01339	0,09039	0,05426
96	0,02752	0,02419	0,01751	0,02	0,01772	0,01339	0,0904	0,05427
102	0,02752	0,02419	0,01751	0,02	0,01772	0,0134	0,0904	0,05427
108	0,02752	0,02419	0,01751	0,02	0,01772	0,0134	0,0904	0,05427
114	0,02752	0,02419	0,01751	0,02	0,01772	0,0134	0,0904	0,05427
120	0,02752	0,02419	0,01751	0,02	0,01772	0,0134	0,0904	0,05427
--- End of replicate 10 ---
Observation equations (exp:4):
states
Initial condition (exp:4):
G1(t0)	0,6667
G2(t0)	0,5725
G3(t0)	0,4176
E1(t0)	0,4
E2(t0)	0,3641
E3(t0)	0,2946
M1(t0)	1,419
M2(t0)	0,9346
3. Calibration data:
Measured data (exp:4):
Time	G1	G2	G3	E1	E2	E3	M1	M2
0	0,751	0,3704	0,4958	0,4151	0,3515	0,3017	1,325	0,678
6	0,1345	0,2819	0,346	0,3414	0,331	0,3495	0,8376	0,9311
12	0,1624	0,2576	0,3403	0,2196	0,2235	0,2754	0,9256	0,9101
18	0,1472	0,2585	0,293	0,2002	0,2357	0,2304	0,7052	0,9133
24	0,1562	0,2134	0,2349	0,156	0,2252	0,2305	0,8044	0,8555
30	0,1523	0,2195	0,3033	0,1518	0,2006	0,2277	0,6838	0,7523
36	0,1789	0,2925	0,286	0,1546	0,2035	0,2123	0,6012	0,6848
42	0,1762	0,257	0,2869	0,1167	0,1951	0,186	0,6255	0,7883
48	0,1581	0,2594	0,2823	0,121	0,1975	0,2309	0,7309	0,8829
54	0,1398	0,2863	0,3777	0,1288	0,2227	0,159	0,5389	0,6396
60	0,1148	0,2818	0,3422	0,1333	0,1764	0,1938	0,6533	0,8318
66	0,2401	0,2538	0,2723	0,1282	0,1498	0,1997	0,5573	0,918
72	0,1435	0,2069	0,2604	0,1483	0,2071	0,2995	0,5471	0,7261
78	0,1634	0,3008	0,2933	0,1338	0,1788	0,2378	0,6123	0,8321
84	0,1405	0,2593	0,27	0,1393	0,1906	0,2252	0,8314	0,8209
90	0,1211	0,202	0,2752	0,1517	0,2225	0,2139	0,8135	0,9384
96	0,1011	0,2745	0,3042	0,1241	0,2053	0,2286	0,6303	1,013
102	0,1342	0,2796	0,2765	0,1072	0,1674	0,2362	0,4846	0,965
108	0,1465	0,2814	0,3494	0,1475	0,1534	0,2087	0,6279	0,7549
114	0,1432	0,2425	0,2595	0,1298	0,2291	0,2185	0,6075	0,8034
120	0,1689	0,2229	0,3033	0,1433	0,2214	0,2221	0,8298	0,8542
Standard deviation of the data point(exp:4):
Time	G1	G2	G3	E1	E2	E3	M1	M2
0	0,06993	0,06086	0,0447	0,04213	0,03892	0,03165	0,1639	0,1044
6	0,026	0,03739	0,03689	0,03263	0,03507	0,03003	0,119	0,1091
12	0,02592	0,03368	0,03531	0,02591	0,03087	0,02867	0,1106	0,1024
18	0,02593	0,03242	0,03421	0,02244	0,02798	0,02756	0,108	0,09868
24	0,02593	0,03189	0,03367	0,02064	0,02617	0,02674	0,1069	0,09703
30	0,02593	0,03166	0,03344	0,0197	0,02509	0,0262	0,1064	0,09633
36	0,02593	0,03154	0,03335	0,01919	0,02445	0,02587	0,1062	0,09606
42	0,02593	0,03149	0,03331	0,01892	0,02408	0,02567	0,1061	0,09596
48	0,02593	0,03147	0,0333	0,01878	0,02387	0,02556	0,1061	0,09593
54	0,02593	0,03146	0,0333	0,0187	0,02375	0,02549	0,106	0,09594
60	0,02593	0,03145	0,03331	0,01865	0,02368	0,02546	0,106	0,09595
66	0,02593	0,03146	0,03331	0,01863	0,02364	0,02544	0,106	0,09597
72	0,02593	0,03146	0,03331	0,01862	0,02362	0,02543	0,106	0,09598
78	0,02593	0,03146	0,03332	0,01861	0,02361	0,02543	0,106	0,09599
84	0,02593	0,03146	0,03332	0,0186	0,02361	0,02543	0,1061	0,09599
90	0,02593	0,03146	0,03332	0,0186	0,0236	0,02543	0,1061	0,096
96	0,02593	0,03146	0,03332	0,0186	0,0236	0,02543	0,1061	0,096
102	0,02593	0,03146	0,03332	0,0186	0,0236	0,02543	0,1061	0,096
108	0,02593	0,03146	0,03332	0,0186	0,0236	0,02543	0,1061	0,09601
114	0,02593	0,03147	0,03332	0,0186	0,0236	0,02543	0,1061	0,09601
120	0,02593	0,03147	0,03332	0,0186	0,0236	0,02543	0,1061	0,09601
4. Further calibration data for the bias-variance study
--- Replicate 2 ---
Measured data (exp:4):
Time	G1	G2	G3	E1	E2	E3	M1	M2
0	0,6561	0,4326	0,3183	0,3807	0,3976	0,3435	1,393	1,046
6	0,1831	0,3201	0,3175	0,2585	0,3321	0,2885	1,046	0,9831
12	0,179	0,2648	0,2501	0,2043	0,3279	0,3211	0,7054	0,973
18	0,1778	0,2264	0,3036	0,1918	0,2452	0,3093	0,7909	0,7151
24	0,1511	0,2847	0,3055	0,1115	0,2251	0,2573	0,7237	0,7657
30	0,1505	0,2157	0,3351	0,07893	0,1893	0,2049	0,8121	0,9464
36	0,1793	0,1958	0,3273	0,1338	0,2122	0,1659	0,6209	0,8716
42	0,143	0,2949	0,3075	0,1306	0,1736	0,263	0,5529	0,888
48	0,1553	0,2566	0,3169	0,1253	0,227	0,2618	0,8617	0,7607
54	0,1722	0,2456	0,287	0,1438	0,198	0,2366	0,7604	0,9176
60	0,1077	0,248	0,3057	0,07951	0,1679	0,2515	0,7625	0,8112
66	0,1534	0,2124	0,28	0,1566	0,2023	0,2285	0,6159	0,7823
72	0,1685	0,2411	0,2762	0,118	0,2174	0,2404	0,6482	0,669
78	0,1792	0,2362	0,2808	0,1188	0,1776	0,2389	0,6378	0,9199
84	0,1387	0,2814	0,2932	0,1198	0,1968	0,2506	0,6905	0,8314
90	0,1364	0,3217	0,2623	0,1616	0,2283	0,2813	0,5816	0,6812
96	0,1439	0,1955	0,2111	0,1327	0,2193	0,2161	0,5969	0,7935
102	0,1665	0,2144	0,2988	0,1225	0,1822	0,2361	0,5157	0,9001
108	0,1466	0,19	0,2594	0,1709	0,2246	0,26	0,5774	0,6121
114	0,1561	0,215	0,2783	0,135	0,1801	0,2094	0,7271	0,9232
120	0,1312	0,2106	0,3466	0,1196	0,1927	0,2444	0,8069	0,8494
Standard deviation of the data point(exp:4):
Time	G1	G2	G3	E1	E2	E3	M1	M2
0	0,06993	0,06086	0,0447	0,04213	0,03892	0,03165	0,1639	0,1044
6	0,026	0,03739	0,03689	0,03263	0,03507	0,03003	0,119	0,1091
12	0,02592	0,03368	0,03531	0,02591	0,03087	0,02867	0,1106	0,1024
18	0,02593	0,03242	0,03421	0,02244	0,02798	0,02756	0,108	0,09868
24	0,02593	0,03189	0,03367	0,02064	0,02617	0,02674	0,1069	0,09703
30	0,02593	0,03166	0,03344	0,0197	0,02509	0,0262	0,1064	0,09633
36	0,02593	0,03154	0,03335	0,01919	0,02445	0,02587	0,1062	0,09606
42	0,02593	0,03149	0,03331	0,01892	0,02408	0,02567	0,1061	0,09596
48	0,02593	0,03147	0,0333	0,01878	0,02387	0,02556	0,1061	0,09593
54	0,02593	0,03146	0,0333	0,0187	0,02375	0,02549	0,106	0,09594
60	0,02593	0,03145	0,03331	0,01865	0,02368	0,02546	0,106	0,09595
66	0,02593	0,03146	0,03331	0,01863	0,02364	0,02544	0,106	0,09597
72	0,02593	0,03146	0,03331	0,01862	0,02362	0,02543	0,106	0,09598
78	0,02593	0,03146	0,03332	0,01861	0,02361	0,02543	0,106	0,09599
84	0,02593	0,03146	0,03332	0,0186	0,02361	0,02543	0,1061	0,09599
90	0,02593	0,03146	0,03332	0,0186	0,0236	0,02543	0,1061	0,096
96	0,02593	0,03146	0,03332	0,0186	0,0236	0,02543	0,1061	0,096
102	0,02593	0,03146	0,03332	0,0186	0,0236	0,02543	0,1061	0,096
108	0,02593	0,03146	0,03332	0,0186	0,0236	0,02543	0,1061	0,09601
114	0,02593	0,03147	0,03332	0,0186	0,0236	0,02543	0,1061	0,09601
120	0,02593	0,03147	0,03332	0,0186	0,0236	0,02543	0,1061	0,09601
--- End of replicate 2 ---
--- Replicate 3 ---
Measured data (exp:4):
Time	G1	G2	G3	E1	E2	E3	M1	M2
0	0,687	0,6272	0,4545	0,351	0,3519	0,3222	1,241	0,8993
6	0,2259	0,2545	0,365	0,2798	0,3245	0,2935	0,7509	0,9605
12	0,1562	0,2256	0,2964	0,2477	0,2988	0,2377	0,726	0,9152
18	0,2066	0,2471	0,2906	0,1402	0,2603	0,2545	0,4822	0,924
24	0,1184	0,1605	0,2536	0,1425	0,1838	0,2472	0,6589	0,7287
30	0,1224	0,249	0,3774	0,1239	0,218	0,2182	0,6002	0,8228
36	0,1984	0,1818	0,2976	0,1466	0,2192	0,1741	0,733	0,7572
42	0,1786	0,239	0,2445	0,1453	0,1983	0,2405	0,7829	0,9631
48	0,1385	0,2528	0,3269	0,1084	0,2191	0,2048	0,5234	0,7365
54	0,1694	0,215	0,264	0,1058	0,1724	0,2143	0,757	0,7983
60	0,0989	0,2314	0,3081	0,1158	0,1897	0,2038	0,4849	0,6531
66	0,1352	0,1891	0,2649	0,1786	0,1915	0,2264	0,8364	0,8096
72	0,1704	0,2844	0,2888	0,1064	0,1799	0,2431	0,4305	0,9189
78	0,1789	0,2171	0,2593	0,1275	0,1547	0,2131	0,7087	0,7985
84	0,1468	0,2789	0,245	0,1217	0,1587	0,2232	0,5547	0,9199
90	0,1686	0,1985	0,255	0,1212	0,1412	0,2636	0,4144	0,8529
96	0,1411	0,2909	0,2492	0,1144	0,2172	0,3096	0,672	0,9827
102	0,1542	0,2022	0,3447	0,1132	0,2028	0,2608	0,5036	0,9198
108	0,1452	0,1952	0,3001	0,1118	0,2313	0,2327	0,5571	0,9534
114	0,1597	0,2028	0,2502	0,1524	0,2188	0,2313	0,6866	0,7358
120	0,1368	0,2275	0,3417	0,1412	0,1723	0,2044	0,6679	0,8766
Standard deviation of the data point(exp:4):
Time	G1	G2	G3	E1	E2	E3	M1	M2
0	0,06993	0,06086	0,0447	0,04213	0,03892	0,03165	0,1639	0,1044
6	0,026	0,03739	0,03689	0,03263	0,03507	0,03003	0,119	0,1091
12	0,02592	0,03368	0,03531	0,02591	0,03087	0,02867	0,1106	0,1024
18	0,02593	0,03242	0,03421	0,02244	0,02798	0,02756	0,108	0,09868
24	0,02593	0,03189	0,03367	0,02064	0,02617	0,02674	0,1069	0,09703
30	0,02593	0,03166	0,03344	0,0197	0,02509	0,0262	0,1064	0,09633
36	0,02593	0,03154	0,03335	0,01919	0,02445	0,02587	0,1062	0,09606
42	0,02593	0,03149	0,03331	0,01892	0,02408	0,02567	0,1061	0,09596
48	0,02593	0,03147	0,0333	0,01878	0,02387	0,02556	0,1061	0,09593
54	0,02593	0,03146	0,0333	0,0187	0,02375	0,02549	0,106	0,09594
60	0,02593	0,03145	0,03331	0,01865	0,02368	0,02546	0,106	0,09595
66	0,02593	0,03146	0,03331	0,01863	0,02364	0,02544	0,106	0,09597
72	0,02593	0,03146	0,03331	0,01862	0,02362	0,02543	0,106	0,09598
78	0,02593	0,03146	0,03332	0,01861	0,02361	0,02543	0,106	0,09599
84	0,02593	0,03146	0,03332	0,0186	0,02361	0,02543	0,1061	0,09599
90	0,02593	0,03146	0,03332	0,0186	0,0236	0,02543	0,1061	0,096
96	0,02593	0,03146	0,03332	0,0186	0,0236	0,02543	0,1061	0,096
102	0,02593	0,03146	0,03332	0,0186	0,0236	0,02543	0,1061	0,096
108	0,02593	0,03146	0,03332	0,0186	0,0236	0,02543	0,1061	0,09601
114	0,02593	0,03147	0,03332	0,0186	0,0236	0,02543	0,1061	0,09601
120	0,02593	0,03147	0,03332	0,0186	0,0236	0,02543	0,1061	0,09601
--- End of replicate 3 ---
--- Replicate 4 ---
Measured data (exp:4):
Time	G1	G2	G3	E1	E2	E3	M1	M2
0	0,7163	0,5234	0,414	0,4246	0,3861	0,3384	1,379	0,9327
6	0,1482	0,3199	0,3408	0,3244	0,2792	0,2038	0,8957	0,9787
12	0,117	0,2114	0,3045	0,2265	0,3066	0,2599	0,8222	0,9652
18	0,1549	0,2424	0,3371	0,1961	0,1962	0,2313	0,6674	0,7898
24	0,1245	0,2793	0,2564	0,1524	0,2293	0,2591	0,7786	0,8893
30	0,1669	0,255	0,2917	0,1464	0,2123	0,2545	0,8454	0,9205
36	0,1581	0,2286	0,3019	0,1184	0,2062	0,2419	0,8001	0,7398
42	0,1351	0,2239	0,3182	0,1486	0,2252	0,1823	0,6984	0,9563
48	0,1227	0,2421	0,2781	0,1459	0,1625	0,189	0,7847	0,7408
54	0,1366	0,2401	0,2833	0,1583	0,1872	0,2623	0,761	0,8969
60	0,1652	0,2524	0,2708	0,1421	0,213	0,2069	0,5419	0,8471
66	0,1557	0,2603	0,2867	0,1254	0,1802	0,1941	0,7761	0,7734
72	0,1209	0,2037	0,3312	0,1488	0,1799	0,2086	0,4993	0,9014
78	0,1528	0,1983	0,2537	0,1001	0,1803	0,1902	0,6531	0,8718
84	0,1462	0,2165	0,2983	0,1146	0,1719	0,2284	0,836	0,7443
90	0,1386	0,2263	0,3731	0,15	0,2378	0,2123	0,5527	0,7634
96	0,1714	0,1915	0,3372	0,1561	0,2046	0,2301	0,6748	0,7042
102	0,152	0,2224	0,2949	0,1225	0,2375	0,2416	0,7754	0,7918
108	0,1867	0,199	0,3024	0,1235	0,2122	0,2328	0,8586	0,9186
114	0,1055	0,1994	0,3008	0,1351	0,1718	0,2568	0,5961	0,7511
120	0,1388	0,2124	0,3242	0,1229	0,1486	0,1698	0,7747	0,7837
Standard deviation of the data point(exp:4):
Time	G1	G2	G3	E1	E2	E3	M1	M2
0	0,06993	0,06086	0,0447	0,04213	0,03892	0,03165	0,1639	0,1044
6	0,026	0,03739	0,03689	0,03263	0,03507	0,03003	0,119	0,1091
12	0,02592	0,03368	0,03531	0,02591	0,03087	0,02867	0,1106	0,1024
18	0,02593	0,03242	0,03421	0,02244	0,02798	0,02756	0,108	0,09868
24	0,02593	0,03189	0,03367	0,02064	0,02617	0,02674	0,1069	0,09703
30	0,02593	0,03166	0,03344	0,0197	0,02509	0,0262	0,1064	0,09633
36	0,02593	0,03154	0,03335	0,01919	0,02445	0,02587	0,1062	0,09606
42	0,02593	0,03149	0,03331	0,01892	0,02408	0,02567	0,1061	0,09596
48	0,02593	0,03147	0,0333	0,01878	0,02387	0,02556	0,1061	0,09593
54	0,02593	0,03146	0,0333	0,0187	0,02375	0,02549	0,106	0,09594
60	0,02593	0,03145	0,03331	0,01865	0,02368	0,02546	0,106	0,09595
66	0,02593	0,03146	0,03331	0,01863	0,02364	0,02544	0,106	0,09597
72	0,02593	0,03146	0,03331	0,01862	0,02362	0,02543	0,106	0,09598
78	0,02593	0,03146	0,03332	0,01861	0,02361	0,02543	0,106	0,09599
84	0,02593	0,03146	0,03332	0,0186	0,02361	0,02543	0,1061	0,09599
90	0,02593	0,03146	0,03332	0,0186	0,0236	0,02543	0,1061	0,096
96	0,02593	0,03146	0,03332	0,0186	0,0236	0,02543	0,1061	0,096
102	0,02593	0,03146	0,03332	0,0186	0,0236	0,02543	0,1061	0,096
108	0,02593	0,03146	0,03332	0,0186	0,0236	0,02543	0,1061	0,09601
114	0,02593	0,03147	0,03332	0,0186	0,0236	0,02543	0,1061	0,09601
120	0,02593	0,03147	0,03332	0,0186	0,0236	0,02543	0,1061	0,09601
--- End of replicate 4 ---
--- Replicate 5 ---
Measured data (exp:4):
Time	G1	G2	G3	E1	E2	E3	M1	M2
0	0,7053	0,5364	0,4127	0,3845	0,3905	0,3197	1,614	0,8108
6	0,1463	0,2803	0,3477	0,2666	0,3178	0,2822	0,9343	0,757
12	0,1834	0,2744	0,3285	0,2142	0,2763	0,2604	0,7605	0,7104
18	0,1186	0,2548	0,3665	0,1599	0,2559	0,2533	0,5843	0,9279
24	0,1645	0,2566	0,2473	0,154	0,1924	0,2385	0,6941	0,9017
30	0,1579	0,2394	0,3381	0,1369	0,2471	0,2067	0,6772	0,9703
36	0,1521	0,2336	0,2755	0,1229	0,2089	0,2825	0,5747	0,8246
42	0,1706	0,2873	0,2527	0,105	0,1794	0,1973	0,6919	0,9807
48	0,1246	0,2979	0,2812	0,1337	0,1919	0,2284	0,5409	0,7516
54	0,155	0,2496	0,2507	0,125	0,2169	0,2129	0,7093	0,8406
60	0,1797	0,224	0,2674	0,1274	0,2026	0,2888	0,5842	0,8299
66	0,1436	0,2331	0,3009	0,133	0,1758	0,2288	0,7616	0,9115
72	0,1495	0,2282	0,2939	0,1005	0,1997	0,1996	0,5512	1,007
78	0,1159	0,2424	0,2749	0,146	0,1716	0,2138	0,6581	0,9625
84	0,1454	0,3396	0,3183	0,107	0,1997	0,2	0,5638	0,809
90	0,1904	0,2847	0,2581	0,1542	0,2181	0,2204	0,5615	0,9122
96	0,1736	0,2633	0,3206	0,1406	0,1674	0,1817	0,5322	0,8129
102	0,1281	0,2872	0,2448	0,102	0,1852	0,2744	0,7591	0,7074
108	0,1203	0,2702	0,2707	0,1557	0,1864	0,1933	0,7518	0,8308
114	0,1789	0,1816	0,3685	0,1295	0,2293	0,1705	0,7481	0,987
120	0,1492	0,2518	0,3471	0,09818	0,1811	0,1926	0,8758	0,7863
Standard deviation of the data point(exp:4):
Time	G1	G2	G3	E1	E2	E3	M1	M2
0	0,06993	0,06086	0,0447	0,04213	0,03892	0,03165	0,1639	0,1044
6	0,026	0,03739	0,03689	0,03263	0,03507	0,03003	0,119	0,1091
12	0,02592	0,03368	0,03531	0,02591	0,03087	0,02867	0,1106	0,1024
18	0,02593	0,03242	0,03421	0,02244	0,02798	0,02756	0,108	0,09868
24	0,02593	0,03189	0,03367	0,02064	0,02617	0,02674	0,1069	0,09703
30	0,02593	0,03166	0,03344	0,0197	0,02509	0,0262	0,1064	0,09633
36	0,02593	0,03154	0,03335	0,01919	0,02445	0,02587	0,1062	0,09606
42	0,02593	0,03149	0,03331	0,01892	0,02408	0,02567	0,1061	0,09596
48	0,02593	0,03147	0,0333	0,01878	0,02387	0,02556	0,1061	0,09593
54	0,02593	0,03146	0,0333	0,0187	0,02375	0,02549	0,106	0,09594
60	0,02593	0,03145	0,03331	0,01865	0,02368	0,02546	0,106	0,09595
66	0,02593	0,03146	0,03331	0,01863	0,02364	0,02544	0,106	0,09597
72	0,02593	0,03146	0,03331	0,01862	0,02362	0,02543	0,106	0,09598
78	0,02593	0,03146	0,03332	0,01861	0,02361	0,02543	0,106	0,09599
84	0,02593	0,03146	0,03332	0,0186	0,02361	0,02543	0,1061	0,09599
90	0,02593	0,03146	0,03332	0,0186	0,0236	0,02543	0,1061	0,096
96	0,02593	0,03146	0,03332	0,0186	0,0236	0,02543	0,1061	0,096
102	0,02593	0,03146	0,03332	0,0186	0,0236	0,02543	0,1061	0,096
108	0,02593	0,03146	0,03332	0,0186	0,0236	0,02543	0,1061	0,09601
114	0,02593	0,03147	0,03332	0,0186	0,0236	0,02543	0,1061	0,09601
120	0,02593	0,03147	0,03332	0,0186	0,0236	0,02543	0,1061	0,09601
--- End of replicate 5 ---
--- Replicate 6 ---
Measured data (exp:4):
Time	G1	G2	G3	E1	E2	E3	M1	M2
0	0,6971	0,3923	0,379	0,428	0,3634	0,2413	1,443	0,7365
6	0,1433	0,2807	0,3668	0,2978	0,321	0,2163	0,7692	0,982
12	0,1499	0,2775	0,3069	0,2236	0,2527	0,2749	0,6265	0,9446
18	0,1712	0,2529	0,3306	0,2309	0,2743	0,268	0,5594	0,9229
24	0,1912	0,2722	0,3082	0,1314	0,1953	0,2316	0,6924	1,047
30	0,1143	0,2484	0,3231	0,1542	0,2486	0,2686	0,7394	0,8603
36	0,1958	0,2349	0,2954	0,1591	0,1938	0,2573	0,6916	1,028
42	0,1651	0,1905	0,3047	0,11	0,1783	0,2216	0,5983	0,8686
48	0,1744	0,2487	0,2499	0,1454	0,2261	0,211	0,6725	0,7994
54	0,1744	0,2624	0,2864	0,1249	0,2238	0,2059	0,6252	0,7811
60	0,1468	0,2973	0,3233	0,1461	0,1732	0,2563	0,7546	0,8286
66	0,119	0,2192	0,2866	0,13	0,2037	0,2309	0,7549	0,796
72	0,1637	0,264	0,3581	0,1077	0,2235	0,2398	0,6371	0,8555
78	0,1436	0,2272	0,2268	0,1252	0,1983	0,218	0,6893	0,7154
84	0,1755	0,2544	0,2911	0,133	0,1991	0,2224	0,7316	0,8707
90	0,1345	0,257	0,2767	0,122	0,1506	0,2294	0,6842	0,7767
96	0,1761	0,2266	0,3157	0,1385	0,2115	0,2162	0,7419	0,9027
102	0,162	0,2193	0,2243	0,1312	0,1932	0,2241	0,7599	0,7258
108	0,1411	0,2265	0,2454	0,1311	0,2137	0,2059	0,7254	0,8605
114	0,08557	0,2116	0,286	0,1342	0,1754	0,2365	0,641	0,8462
120	0,1646	0,2314	0,2892	0,1297	0,1751	0,2268	0,6599	0,7008
Standard deviation of the data point(exp:4):
Time	G1	G2	G3	E1	E2	E3	M1	M2
0	0,06993	0,06086	0,0447	0,04213	0,03892	0,03165	0,1639	0,1044
6	0,026	0,03739	0,03689	0,03263	0,03507	0,03003	0,119	0,1091
12	0,02592	0,03368	0,03531	0,02591	0,03087	0,02867	0,1106	0,1024
18	0,02593	0,03242	0,03421	0,02244	0,02798	0,02756	0,108	0,09868
24	0,02593	0,03189	0,03367	0,02064	0,02617	0,02674	0,1069	0,09703
30	0,02593	0,03166	0,03344	0,0197	0,02509	0,0262	0,1064	0,09633
36	0,02593	0,03154	0,03335	0,01919	0,02445	0,02587	0,1062	0,09606
42	0,02593	0,03149	0,03331	0,01892	0,02408	0,02567	0,1061	0,09596
48	0,02593	0,03147	0,0333	0,01878	0,02387	0,02556	0,1061	0,09593
54	0,02593	0,03146	0,0333	0,0187	0,02375	0,02549	0,106	0,09594
60	0,02593	0,03145	0,03331	0,01865	0,02368	0,02546	0,106	0,09595
66	0,02593	0,03146	0,03331	0,01863	0,02364	0,02544	0,106	0,09597
72	0,02593	0,03146	0,03331	0,01862	0,02362	0,02543	0,106	0,09598
78	0,02593	0,03146	0,03332	0,01861	0,02361	0,02543	0,106	0,09599
84	0,02593	0,03146	0,03332	0,0186	0,02361	0,02543	0,1061	0,09599
90	0,02593	0,03146	0,03332	0,0186	0,0236	0,02543	0,1061	0,096
96	0,02593	0,03146	0,03332	0,0186	0,0236	0,02543	0,1061	0,096
102	0,02593	0,03146	0,03332	0,0186	0,0236	0,02543	0,1061	0,096
108	0,02593	0,03146	0,03332	0,0186	0,0236	0,02543	0,1061	0,09601
114	0,02593	0,03147	0,03332	0,0186	0,0236	0,02543	0,1061	0,09601
120	0,02593	0,03147	0,03332	0,0186	0,0236	0,02543	0,1061	0,09601
--- End of replicate 6 ---
--- Replicate 7 ---
Measured data (exp:4):
Time	G1	G2	G3	E1	E2	E3	M1	M2
0	0,6639	0,5686	0,3628	0,3143	0,3823	0,2873	1,563	0,8951
6	0,1659	0,3316	0,3379	0,3607	0,286	0,2293	0,8402	1,192
12	0,1564	0,3426	0,2354	0,2323	0,3078	0,2805	0,5169	0,8335
18	0,1481	0,2202	0,3761	0,1873	0,2062	0,24	0,8002	0,9509
24	0,2059	0,1948	0,2786	0,1655	0,2172	0,2802	0,7106	0,7565
30	0,1204	0,2636	0,2717	0,1421	0,2308	0,2618	0,69	0,6942
36	0,1611	0,2547	0,2966	0,1491	0,2158	0,2239	0,7411	0,9547
42	0,1373	0,2178	0,3433	0,1516	0,1351	0,2558	0,5821	0,7955
48	0,1579	0,2061	0,3267	0,1528	0,2031	0,239	0,8051	0,6946
54	0,1411	0,1864	0,3397	0,1138	0,1674	0,2238	0,772	0,7273
60	0,1411	0,2683	0,2417	0,1265	0,2118	0,2295	0,6801	0,9369
66	0,1986	0,1891	0,2883	0,1598	0,1801	0,2128	0,6653	0,6342
72	0,142	0,2169	0,2998	0,1174	0,1683	0,2212	0,6148	0,8978
78	0,1487	0,2558	0,2448	0,1513	0,1862	0,2247	0,5989	0,801
84	0,2032	0,1582	0,2766	0,1336	0,1532	0,2283	0,8154	0,8285
90	0,1365	0,1906	0,3014	0,1149	0,2317	0,2548	0,838	0,8835
96	0,1738	0,1825	0,2826	0,1163	0,2071	0,2237	0,5365	1,077
102	0,1561	0,269	0,2753	0,1419	0,2556	0,1624	0,8486	0,8452
108	0,1767	0,2194	0,3025	0,1182	0,1853	0,2046	0,527	0,7694
114	0,1069	0,2772	0,3418	0,1279	0,1817	0,2077	0,643	0,9902
120	0,1595	0,2155	0,3403	0,1354	0,1344	0,2067	0,8103	0,9155
Standard deviation of the data point(exp:4):
Time	G1	G2	G3	E1	E2	E3	M1	M2
0	0,06993	0,06086	0,0447	0,04213	0,03892	0,03165	0,1639	0,1044
6	0,026	0,03739	0,03689	0,03263	0,03507	0,03003	0,119	0,1091
12	0,02592	0,03368	0,03531	0,02591	0,03087	0,02867	0,1106	0,1024
18	0,02593	0,03242	0,03421	0,02244	0,02798	0,02756	0,108	0,09868
24	0,02593	0,03189	0,03367	0,02064	0,02617	0,02674	0,1069	0,09703
30	0,02593	0,03166	0,03344	0,0197	0,02509	0,0262	0,1064	0,09633
36	0,02593	0,03154	0,03335	0,01919	0,02445	0,02587	0,1062	0,09606
42	0,02593	0,03149	0,03331	0,01892	0,02408	0,02567	0,1061	0,09596
48	0,02593	0,03147	0,0333	0,01878	0,02387	0,02556	0,1061	0,09593
54	0,02593	0,03146	0,0333	0,0187	0,02375	0,02549	0,106	0,09594
60	0,02593	0,03145	0,03331	0,01865	0,02368	0,02546	0,106	0,09595
66	0,02593	0,03146	0,03331	0,01863	0,02364	0,02544	0,106	0,09597
72	0,02593	0,03146	0,03331	0,01862	0,02362	0,02543	0,106	0,09598
78	0,02593	0,03146	0,03332	0,01861	0,02361	0,02543	0,106	0,09599
84	0,02593	0,03146	0,03332	0,0186	0,02361	0,02543	0,1061	0,09599
90	0,02593	0,03146	0,03332	0,0186	0,0236	0,02543	0,1061	0,096
96	0,02593	0,03146	0,03332	0,0186	0,0236	0,02543	0,1061	0,096
102	0,02593	0,03146	0,03332	0,0186	0,0236	0,02543	0,1061	0,096
108	0,02593	0,03146	0,03332	0,0186	0,0236	0,02543	0,1061	0,09601
114	0,02593	0,03147	0,03332	0,0186	0,0236	0,02543	0,1061	0,09601
120	0,02593	0,03147	0,03332	0,0186	0,0236	0,02543	0,1061	0,09601
--- End of replicate 7 ---
--- Replicate 8 ---
Measured data (exp:4):
Time	G1	G2	G3	E1	E2	E3	M1	M2
0	0,6429	0,5483	0,3612	0,4509	0,3645	0,2432	1,365	0,9031
6	0,1496	0,337	0,397	0,2811	0,4082	0,2348	0,7791	0,8033
12	0,09634	0,2429	0,355	0,2027	0,2633	0,2382	0,8606	0,8821
18	0,1525	0,3026	0,3191	0,1652	0,2304	0,2525	0,6571	0,9141
24	0,1897	0,2209	0,2766	0,1392	0,2277	0,2435	0,6777	0,8395
30	0,1559	0,2362	0,3425	0,151	0,2274	0,2418	0,5688	0,8988
36	0,1719	0,2299	0,2358	0,133	0,1974	0,2024	0,522	0,8072
42	0,1344	0,2185	0,3293	0,1182	0,1708	0,2375	0,6394	0,9523
48	0,1685	0,2707	0,3023	0,1234	0,1846	0,2127	0,6648	0,9164
54	0,1381	0,2471	0,2592	0,1371	0,2146	0,221	0,7861	0,7697
60	0,1572	0,2433	0,3144	0,1661	0,2283	0,1958	0,8834	0,9747
66	0,1523	0,2095	0,3062	0,1149	0,194	0,2582	0,86	0,7719
72	0,138	0,2359	0,236	0,1133	0,187	0,1989	0,6426	0,6825
78	0,1512	0,1591	0,3042	0,1311	0,1944	0,2189	0,8143	0,957
84	0,1672	0,217	0,2893	0,1328	0,1697	0,2598	0,5813	0,8056
90	0,11	0,225	0,3015	0,1502	0,1879	0,2153	0,6834	0,8502
96	0,1605	0,3064	0,3206	0,1409	0,2219	0,227	0,6749	0,77
102	0,1138	0,2125	0,2861	0,1094	0,1898	0,2103	0,8357	0,8244
108	0,132	0,2216	0,301	0,1078	0,1683	0,211	0,804	0,8964
114	0,1281	0,2669	0,2763	0,105	0,2422	0,2219	0,7879	0,6543
120	0,1597	0,248	0,292	0,1141	0,1841	0,2704	0,5819	0,802
Standard deviation of the data point(exp:4):
Time	G1	G2	G3	E1	E2	E3	M1	M2
0	0,06993	0,06086	0,0447	0,04213	0,03892	0,03165	0,1639	0,1044
6	0,026	0,03739	0,03689	0,03263	0,03507	0,03003	0,119	0,1091
12	0,02592	0,03368	0,03531	0,02591	0,03087	0,02867	0,1106	0,1024
18	0,02593	0,03242	0,03421	0,02244	0,02798	0,02756	0,108	0,09868
24	0,02593	0,03189	0,03367	0,02064	0,02617	0,02674	0,1069	0,09703
30	0,02593	0,03166	0,03344	0,0197	0,02509	0,0262	0,1064	0,09633
36	0,02593	0,03154	0,03335	0,01919	0,02445	0,02587	0,1062	0,09606
42	0,02593	0,03149	0,03331	0,01892	0,02408	0,02567	0,1061	0,09596
48	0,02593	0,03147	0,0333	0,01878	0,02387	0,02556	0,1061	0,09593
54	0,02593	0,03146	0,0333	0,0187	0,02375	0,02549	0,106	0,09594
60	0,02593	0,03145	0,03331	0,01865	0,02368	0,02546	0,106	0,09595
66	0,02593	0,03146	0,03331	0,01863	0,02364	0,02544	0,106	0,09597
72	0,02593	0,03146	0,03331	0,01862	0,02362	0,02543	0,106	0,09598
78	0,02593	0,03146	0,03332	0,01861	0,02361	0,02543	0,106	0,09599
84	0,02593	0,03146	0,03332	0,0186	0,02361	0,02543	0,1061	0,09599
90	0,02593	0,03146	0,03332	0,0186	0,0236	0,02543	0,1061	0,096
96	0,02593	0,03146	0,03332	0,0186	0,0236	0,02543	0,1061	0,096
102	0,02593	0,03146	0,03332	0,0186	0,0236	0,02543	0,1061	0,096
108	0,02593	0,03146	0,03332	0,0186	0,0236	0,02543	0,1061	0,09601
114	0,02593	0,03147	0,03332	0,0186	0,0236	0,02543	0,1061	0,09601
120	0,02593	0,03147	0,03332	0,0186	0,0236	0,02543	0,1061	0,09601
--- End of replicate 8 ---
--- Replicate 9 ---
Measured data (exp:4):
Time	G1	G2	G3	E1	E2	E3	M1	M2
0	0,6407	0,6001	0,4563	0,366	0,3307	0,2844	1,537	0,9142
6	0,1454	0,358	0,3863	0,2974	0,3087	0,294	0,9109	1,037
12	0,1507	0,2524	0,3381	0,2462	0,2929	0,2201	0,7161	0,8598
18	0,1292	0,255	0,2561	0,2018	0,2244	0,2581	0,8123	0,8922
24	0,1342	0,2274	0,2853	0,1742	0,2546	0,2468	0,757	0,8041
30	0,1351	0,2219	0,2825	0,1177	0,2293	0,1904	0,478	0,8572
36	0,1209	0,1828	0,2543	0,1166	0,2009	0,246	0,7096	1,006
42	0,1683	0,2592	0,287	0,1519	0,205	0,2602	0,5041	0,8327
48	0,0858	0,2215	0,3091	0,1652	0,1751	0,15	0,5659	0,8139
54	0,1618	0,1913	0,2787	0,1327	0,1561	0,2385	0,832	0,7359
60	0,1403	0,2225	0,3006	0,1214	0,1623	0,2438	0,5997	0,7455
66	0,1501	0,2402	0,3259	0,1637	0,1813	0,1733	0,516	0,8701
72	0,08434	0,2568	0,3342	0,1244	0,2117	0,1907	0,8394	0,8922
78	0,1269	0,2579	0,2374	0,1297	0,224	0,2596	0,7874	0,9226
84	0,1336	0,2134	0,2844	0,1106	0,1714	0,2084	0,6221	0,9389
90	0,1646	0,2225	0,3003	0,1188	0,1569	0,2249	0,5407	0,8628
96	0,2016	0,2008	0,2817	0,1213	0,1925	0,2673	0,6149	1,014
102	0,1399	0,2203	0,2838	0,137	0,2019	0,2103	0,5139	1,01
108	0,1574	0,212	0,3424	0,1189	0,1829	0,2531	0,6961	0,768
114	0,1971	0,235	0,33	0,1455	0,2075	0,2144	0,4899	0,7744
120	0,1335	0,2231	0,2655	0,1172	0,2341	0,2203	0,6118	0,8156
Standard deviation of the data point(exp:4):
Time	G1	G2	G3	E1	E2	E3	M1	M2
[truncated: 6,706 more rows]

## Sheet: CHM
Chemotaxis Pathway model (CHM)
reference:
Bray, D., Bourret, R.B., Simont, M.I.: Computer Simulation of the Phosphorylation Cascade Controlling
Bacterial Chemotaxis 4(May), 469–482 (1993)
1 Model related data:
1.1 States:	*
x2
x3
x4
x5
x6
x7
x8
x9
x10
x11
x12
x13
x14
x15
x16
x17
x18
x19
x20
x21
x22
x23
x24
x25
x26
x27
*Note, that state x1 is intentionally missing.
1.2 Parameters:
reaction_phosphorylation_r1_kcat	1
reaction_phosphorylation_r2_kcat	0,75
reaction_phosphorylation_r3_kcat	200000
reaction_phosphorylation_r4_k1	1
reaction_phosphorylation_r5_k1	0,2
reaction_phosphorylation_r6_kcat	0
reaction_phosphorylation_r7_k1	0,37
reaction_phosphorylation_r8_k1	0,5
reaction_phosphorylation_r9_k1	1
reaction_phosphorylation_r10_k1	1
reaction_regulatory_r1_k1	1
reaction_regulatory_r1_k2	1
reaction_regulatory_r2_k1	1000
reaction_regulatory_r2_k2	1
reaction_regulatory_r3_k1	1
reaction_regulatory_r3_k2	1
reaction_regulatory_r4_k1	1
reaction_regulatory_r4_k2	1
reaction_regulatory_r5_k1	1
reaction_regulatory_r5_k2	1
reaction_regulatory_r6_k1	0,4
reaction_regulatory_r6_k2	1
reaction_regulatory_r7_k1	0,4
reaction_regulatory_r7_k2	1
reaction_regulatory_r8_k1	0,4
reaction_regulatory_r8_k2	1
reaction_regulatory_r9_k1	1
reaction_regulatory_r9_k2	1
reaction_regulatory_r10_k1	1
reaction_regulatory_r10_k2	1
reaction_regulatory_r11_k1	0,4
reaction_regulatory_r11_k2	1
reaction_regulatory_r12_k1	0,4
reaction_regulatory_r12_k2	1
reaction_regulatory_r13_k1	0,4
reaction_regulatory_r13_k2	1
reaction_regulatory_r14_k1	0,1
reaction_regulatory_r14_k2	1
reaction_regulatory_r15_k1	0,01
reaction_regulatory_r15_k2	1
reaction_regulatory_r16_k1	0,4
reaction_regulatory_r16_k2	1
reaction_regulatory_r17_k1	0,4
reaction_regulatory_r17_k2	1
reaction_regulatory_r18_k1	0,4
reaction_regulatory_r18_k2	1
reaction_reaction_1_k1	1
reaction_reaction_1_k2	1
reaction_reaction_2_k1	1
reaction_reaction_2_k2	1
reaction_reaction_3_k1	1
reaction_reaction_3_k2	1
compartment_cell	1,41E-15
global_par_alpha	1,40E-01
global_par_kappa	2,25E-07
global_par_ka	1,00E-01
global_par_parameter_3	0,0003
const_species_species_1	0,1
const_species_ni	0
global_par_parameter_2	0,997
1.3 Stimuli:
asp
1.4 Dynamic equations:
reaction_phosphorylation_r1=compartment_cell*((reaction_phosphorylation_r1_kcat*0.001)*global_par_parameter_2*(x16*1e-006));
reaction_phosphorylation_r2=compartment_cell*((x13*1e-006)*(x16*1e-006)*(reaction_phosphorylation_r2_kcat*100000)*global_par_parameter_2);
reaction_phosphorylation_r3=compartment_cell*((x15*1e-006)*(x16*1e-006)*reaction_phosphorylation_r3_kcat*global_par_parameter_2);
reaction_phosphorylation_r4=compartment_cell*(reaction_phosphorylation_r4_k1*1e+008)*(x14*1e-006)*(x22*1e-006);
reaction_phosphorylation_r5=compartment_cell*(reaction_phosphorylation_r5_k1*1000000)*(x17*1e-006)*(x21*1e-006);
reaction_phosphorylation_r6=compartment_cell*(reaction_phosphorylation_r6_kcat*global_par_parameter_2*(x21*1e-006));
reaction_phosphorylation_r7=compartment_cell*(reaction_phosphorylation_r7_k1*0.1)*(x22*1e-006);
reaction_phosphorylation_r8=compartment_cell*(reaction_phosphorylation_r8_k1*1000000)*(x22*1e-006)*(x20*1e-006);
reaction_phosphorylation_r9=compartment_cell*(reaction_phosphorylation_r9_k1*1000000)*(x17*1e-006)*(x18*1e-006);
reaction_phosphorylation_r10=compartment_cell*(reaction_phosphorylation_r10_k1*1)*(x19*1e-006);
reaction_regulatory_r1=compartment_cell*((reaction_regulatory_r1_k1*1000000)*(x2*1e-006)*asp-(reaction_regulatory_r1_k2*1)*(x3*1e-006));
reaction_regulatory_r2=compartment_cell*(reaction_regulatory_r2_k1*(x2*1e-006)*const_species_ni-reaction_regulatory_r2_k2*(x4*1e-006));
reaction_regulatory_r3=compartment_cell*((reaction_regulatory_r3_k1*100000)*(x2*1e-006)*(x5*1e-006)-(reaction_regulatory_r3_k2*1)*(x6*1e-006));
reaction_regulatory_r4=compartment_cell*((reaction_regulatory_r4_k1*10000)*(x2*1e-006)*(x16*1e-006)-(reaction_regulatory_r4_k2*1)*(x9*1e-006));
reaction_regulatory_r5=compartment_cell*((reaction_regulatory_r5_k1*100000)*(x5*1e-006)*(x16*1e-006)-(reaction_regulatory_r5_k2*1)*(x12*1e-006));
reaction_regulatory_r6=compartment_cell*((reaction_regulatory_r6_k1*1000000)*(x6*1e-006)*(x16*1e-006)-(reaction_regulatory_r6_k2*1)*(x13*1e-006));
reaction_regulatory_r7=compartment_cell*((reaction_regulatory_r7_k1*1000000)*(x9*1e-006)*(x5*1e-006)-(reaction_regulatory_r7_k2*1)*(x13*1e-006));
reaction_regulatory_r8=compartment_cell*((reaction_regulatory_r8_k1*1000000)*(x2*1e-006)*(x12*1e-006)-(reaction_regulatory_r8_k2*1)*(x13*1e-006));
reaction_regulatory_r9=compartment_cell*((reaction_regulatory_r9_k1*100000)*(x3*1e-006)*(x5*1e-006)-(reaction_regulatory_r9_k2*1)*(x7*1e-006));
reaction_regulatory_r10=compartment_cell*((reaction_regulatory_r10_k1*10000)*(x3*1e-006)*(x16*1e-006)-(reaction_regulatory_r10_k2*1)*(x10*1e-006));
reaction_regulatory_r11=compartment_cell*((reaction_regulatory_r11_k1*1000000)*(x7*1e-006)*(x16*1e-006)-(reaction_regulatory_r11_k2*1)*(x14*1e-006));
reaction_regulatory_r12=compartment_cell*((reaction_regulatory_r12_k1*1000000)*(x10*1e-006)*(x5*1e-006)-(reaction_regulatory_r12_k2*1)*(x14*1e-006));
reaction_regulatory_r13=compartment_cell*((reaction_regulatory_r13_k1*1000000)*(x3*1e-006)*(x12*1e-006)-(reaction_regulatory_r13_k2*1)*(x14*1e-006));
reaction_regulatory_r14=compartment_cell*(reaction_regulatory_r14_k1*(x4*1e-006)*(x5*1e-006)-reaction_regulatory_r14_k2*(x8*1e-006));
reaction_regulatory_r15=compartment_cell*(reaction_regulatory_r15_k1*(x4*1e-006)*(x16*1e-006)-reaction_regulatory_r15_k2*(x11*1e-006));
reaction_regulatory_r16=compartment_cell*(reaction_regulatory_r16_k1*(x8*1e-006)*(x16*1e-006)-reaction_regulatory_r16_k2*(x15*1e-006));
reaction_regulatory_r17=compartment_cell*(reaction_regulatory_r17_k1*(x11*1e-006)*(x5*1e-006)-reaction_regulatory_r17_k2*(x15*1e-006));
reaction_regulatory_r18=compartment_cell*(reaction_regulatory_r18_k1*(x4*1e-006)*(x12*1e-006)-reaction_regulatory_r18_k2*(x15*1e-006));
reaction_motor_r1=compartment_cell*(global_par_ka*((x23*1e-006)*(x22*1e-006)-global_par_kappa/4*(x24*1e-006))/compartment_cell);
reaction_motor_r2=compartment_cell*(global_par_ka*((x24*1e-006)*(x22*1e-006)-2*global_par_alpha*global_par_kappa/3*(x25*1e-006))/compartment_cell);
reaction_motor_r3=compartment_cell*(global_par_ka*((x25*1e-006)*(x22*1e-006)-3*global_par_alpha*global_par_alpha*global_par_kappa/2*(x26*1e-006))/compartment_cell);
reaction_motor_r4=compartment_cell*(global_par_ka*((x26*1e-006)*(x22*1e-006)-4*global_par_alpha*global_par_alpha*global_par_alpha*global_par_kappa*(x27*1e-006))/compartment_cell);
reaction_reaction_1=compartment_cell*((reaction_reaction_1_k1*1000000)*(x9*1e-006)*asp-(reaction_reaction_1_k2*1)*(x10*1e-006));
reaction_reaction_2=compartment_cell*((reaction_reaction_2_k1*1000000)*(x6*1e-006)*asp-(reaction_reaction_2_k2*1)*(x7*1e-006));
reaction_reaction_3=compartment_cell*((reaction_reaction_3_k1*1000000)*(x13*1e-006)*asp-(reaction_reaction_3_k2*1)*(x14*1e-006));
dx2 = 1000000* (1/(compartment_cell))*((-1.0 * reaction_regulatory_r1) + (-1.0 * reaction_regulatory_r2) + (-1.0 * reaction_regulatory_r3) + (-1.0 * reaction_regulatory_r4) + (-1.0 * reaction_regulatory_r8));
dx3 = 1000000* (1/(compartment_cell))*(( 1.0 * reaction_regulatory_r1) + (-1.0 * reaction_regulatory_r9) + (-1.0 * reaction_regulatory_r10) + (-1.0 * reaction_regulatory_r13));
dx4 = 1000000* (1/(compartment_cell))*(( 1.0 * reaction_regulatory_r2) + (-1.0 * reaction_regulatory_r14) + (-1.0 * reaction_regulatory_r15) + (-1.0 * reaction_regulatory_r18));
dx5 = 1000000* (1/(compartment_cell))*((-1.0 * reaction_regulatory_r3) + (-1.0 * reaction_regulatory_r5) + (-1.0 * reaction_regulatory_r7) + (-1.0 * reaction_regulatory_r9) + (-1.0 * reaction_regulatory_r12) + (-1.0 * reaction_regulatory_r14) + (-1.0 * reaction_regulatory_r17));
dx6 = 1000000* (1/(compartment_cell))*(( 1.0 * reaction_regulatory_r3) + (-1.0 * reaction_regulatory_r6) + (-1.0 * reaction_reaction_2));
dx7 = 1000000* (1/(compartment_cell))*(( 1.0 * reaction_regulatory_r9) + (-1.0 * reaction_regulatory_r11) + ( 1.0 * reaction_reaction_2));
dx8 = 1000000* (1/(compartment_cell))*(( 1.0 * reaction_regulatory_r14) + (-1.0 * reaction_regulatory_r16));
dx9 = 1000000* (1/(compartment_cell))*(( 1.0 * reaction_regulatory_r4) + (-1.0 * reaction_regulatory_r7) + (-1.0 * reaction_reaction_1));
dx10 = 1000000* (1/(compartment_cell))*(( 1.0 * reaction_regulatory_r10) + (-1.0 * reaction_regulatory_r12) + ( 1.0 * reaction_reaction_1));
dx11 = 1000000* (1/(compartment_cell))*(( 1.0 * reaction_regulatory_r15) + (-1.0 * reaction_regulatory_r17));
dx12 = 1000000* (1/(compartment_cell))*(( 1.0 * reaction_regulatory_r5) + (-1.0 * reaction_regulatory_r8) + (-1.0 * reaction_regulatory_r13) + (-1.0 * reaction_regulatory_r18));
dx13 = 1000000* (1/(compartment_cell))*(( 1.0 * reaction_regulatory_r6) + ( 1.0 * reaction_regulatory_r7) + ( 1.0 * reaction_regulatory_r8) + (-1.0 * reaction_reaction_3));
dx14 = 1000000* (1/(compartment_cell))*((-1.0 * reaction_phosphorylation_r4) + ( 1.0 * reaction_phosphorylation_r4) + ( 1.0 * reaction_regulatory_r11) + ( 1.0 * reaction_regulatory_r12) + ( 1.0 * reaction_regulatory_r13) + ( 1.0 * reaction_reaction_3));
dx15 = 1000000* (1/(compartment_cell))*(( 1.0 * reaction_regulatory_r16) + ( 1.0 * reaction_regulatory_r17) + ( 1.0 * reaction_regulatory_r18));
dx16 = 1000000* (1/(compartment_cell))*((-1.0 * reaction_phosphorylation_r1) + (-1.0 * reaction_phosphorylation_r2) + (-1.0 * reaction_phosphorylation_r3) + ( 1.0 * reaction_phosphorylation_r5) + ( 1.0 * reaction_phosphorylation_r9) + (-1.0 * reaction_regulatory_r4) + (-1.0 * reaction_regulatory_r5) + (-1.0 * reaction_regulatory_r6) + (-1.0 * reaction_regulatory_r10) + (-1.0 * reaction_regulatory…
dx17 = 1000000* (1/(compartment_cell))*(( 1.0 * reaction_phosphorylation_r1) + ( 1.0 * reaction_phosphorylation_r2) + ( 1.0 * reaction_phosphorylation_r3) + (-1.0 * reaction_phosphorylation_r5) + (-1.0 * reaction_phosphorylation_r9));
dx18 = 1000000* (1/(compartment_cell))*((-1.0 * reaction_phosphorylation_r9) + ( 1.0 * reaction_phosphorylation_r10));
dx19 = 1000000* (1/(compartment_cell))*(( 1.0 * reaction_phosphorylation_r9) + (-1.0 * reaction_phosphorylation_r10));
dx20 = 1000000* (1/(compartment_cell))*((-1.0 * reaction_phosphorylation_r8) + ( 1.0 * reaction_phosphorylation_r8));
dx21 = 1000000* (1/(compartment_cell))*(( 1.0 * reaction_phosphorylation_r4) + (-1.0 * reaction_phosphorylation_r5) + (-1.0 * reaction_phosphorylation_r6) + ( 1.0 * reaction_phosphorylation_r7) + ( 1.0 * reaction_phosphorylation_r8));
dx22 = 1000000* (1/(compartment_cell))*((-1.0 * reaction_phosphorylation_r4) + ( 1.0 * reaction_phosphorylation_r5) + ( 1.0 * reaction_phosphorylation_r6) + (-1.0 * reaction_phosphorylation_r7) + (-1.0 * reaction_phosphorylation_r8) + (-1.0 * reaction_motor_r1) + (-1.0 * reaction_motor_r2) + (-1.0 * reaction_motor_r3) + (-1.0 * reaction_motor_r4));
dx23 = 1000000* (1/(compartment_cell))*((-1.0 * reaction_motor_r1));
dx24 = 1000000* (1/(compartment_cell))*(( 1.0 * reaction_motor_r1) + (-1.0 * reaction_motor_r2));
dx25 = 1000000* (1/(compartment_cell))*(( 1.0 * reaction_motor_r2) + (-1.0 * reaction_motor_r3));
dx26 = 1000000* (1/(compartment_cell))*(( 1.0 * reaction_motor_r3) + (-1.0 * reaction_motor_r4));
dx27 = 1000000* (1/(compartment_cell))*(( 1.0 * reaction_motor_r4));
2 Parameter estimation related data:
2.1 Estimated parameters
Par. id	UB	LB
reaction_phosphorylation_r1_kcat	100000	1,00E-05
reaction_phosphorylation_r2_kcat	75000	7,50E-06
reaction_phosphorylation_r4_k1	100000	1,00E-05
reaction_phosphorylation_r5_k1	20000	2,00E-06
reaction_phosphorylation_r7_k1	37000	3,70E-06
reaction_phosphorylation_r8_k1	50000	5,00E-06
reaction_phosphorylation_r9_k1	100000	1,00E-05
reaction_phosphorylation_r10_k1	100000	1,00E-05
reaction_regulatory_r1_k1	100000	1,00E-05
reaction_regulatory_r1_k2	100000	1,00E-05
reaction_regulatory_r3_k1	100000	1,00E-05
reaction_regulatory_r3_k2	100000	1,00E-05
reaction_regulatory_r4_k1	100000	1,00E-05
reaction_regulatory_r4_k2	100000	1,00E-05
reaction_regulatory_r5_k1	100000	1,00E-05
reaction_regulatory_r5_k2	100000	1,00E-05
reaction_regulatory_r6_k1	40000	4,00E-06
reaction_regulatory_r6_k2	100000	1,00E-05
reaction_regulatory_r7_k1	40000	4,00E-06
reaction_regulatory_r7_k2	100000	1,00E-05
reaction_regulatory_r8_k1	40000	4,00E-06
reaction_regulatory_r8_k2	100000	1,00E-05
reaction_regulatory_r9_k1	100000	1,00E-05
reaction_regulatory_r9_k2	100000	1,00E-05
reaction_regulatory_r10_k1	100000	1,00E-05
reaction_regulatory_r10_k2	100000	1,00E-05
reaction_regulatory_r11_k1	40000	4,00E-06
reaction_regulatory_r11_k2	100000	1,00E-05
reaction_regulatory_r12_k1	40000	4,00E-06
reaction_regulatory_r12_k2	100000	1,00E-05
reaction_regulatory_r13_k1	40000	4,00E-06
reaction_regulatory_r13_k2	100000	1,00E-05
reaction_reaction_1_k1	100000	1,00E-05
reaction_reaction_1_k2	100000	1,00E-05
reaction_reaction_2_k1	100000	1,00E-05
reaction_reaction_2_k2	100000	1,00E-05
reaction_reaction_3_k1	100000	1,00E-05
reaction_reaction_3_k2	100000	1,00E-05
2.2 NL optimization algorithm, limitations
Global algorithm:	eSS
Local algorithm:	nl2sol
Max. CPU time:	900 (sec)
Max. # of function evaluations:	10000
Observation equations (exp:1):
Ap=(x17*1e-006)
Bp=(x19*1e-006)
Yp=(x22*1e-006)
MYp=(x24*1e-006)
MYpYp=(x25*1e-006)
MYpYpYp=(x26*1e-006)
MYpYpYpYp=(x27*1e-006)
Bias=((x23*1e-006) + (x24*1e-006))./((x23*1e-006) +(x24*1e-006) +(x25*1e-006) +(x26*1e-006) +(x27*1e-006))
Initial condition (exp:1):
x2 (t0)	3,12
x3 (t0)	0
x4 (t0)	0
x5 (t0)	2,89
x6 (t0)	0,591
x7 (t0)	0
x8 (t0)	0
x9 (t0)	0,444
x10(t0)	0
x11(t0)	0
x12(t0)	0,678
x13(t0)	0,847
x14(t0)	0
x15(t0)	0
x16(t0)	3
x17(t0)	0,0348
x18(t0)	1,93
x19(t0)	0,0687
x20(t0)	20
x21(t0)	9,9
x22(t0)	0,007
x23(t0)	0,00624
x24(t0)	0,000777
x25(t0)	0,000299
x26(t0)	0,000378
x27(t0)	0,00231
3. Calibration data:
Measured data (exp:1):
Time	Ap	Bp	Yp	MYp	MYpYp	MYpYpYp	MYpYpYpYp	Bias
0	3,32E-08	7,69E-08	6,72E-09	8,37E-10	2,88E-10	3,77E-10	2,19E-09	0,7362
20	4,48E-08	7,80E-08	9,27E-09	9,45E-10	4,06E-10	5,23E-10	2,01E-09	0,6922
40	4,43E-08	8,73E-08	9,36E-09	8,93E-10	4,17E-10	5,52E-10	2,05E-09	0,6608
60	4,30E-08	8,55E-08	9,64E-09	9,61E-10	3,89E-10	5,77E-10	2,05E-09	0,7243
80	4,34E-08	7,65E-08	6,08E-09	9,50E-10	2,97E-10	2,98E-10	9,09E-10	0,8293
100	4,02E-08	7,60E-08	6,47E-09	9,49E-10	3,29E-10	3,16E-10	9,89E-10	1,04
120	4,40E-08	8,13E-08	6,74E-09	9,43E-10	3,00E-10	3,28E-10	9,09E-10	0,8788
140	4,42E-08	8,25E-08	5,81E-09	8,59E-10	2,34E-10	1,74E-10	4,83E-10	0,9721
160	4,39E-08	8,59E-08	5,62E-09	8,90E-10	2,38E-10	1,95E-10	4,38E-10	0,9832
180	4,41E-08	7,76E-08	6,15E-09	8,72E-10	2,57E-10	1,76E-10	4,86E-10	0,9543
Standard deviation of the data point(exp:1):
Time	Ap	Bp	Yp	MYp	MYpYp	MYpYpYp	MYpYpYpYp	Bias
0	1,96E-09	3,85E-09	3,76E-10	4,27E-11	1,63E-11	2,02E-11	1,18E-10	0,03867
20	2,44E-09	4,66E-09	4,68E-10	5,14E-11	2,15E-11	2,86E-11	1,03E-10	0,03876
40	2,44E-09	4,66E-09	4,68E-10	5,14E-11	2,15E-11	2,86E-11	1,03E-10	0,03876
60	2,44E-09	4,66E-09	4,68E-10	5,14E-11	2,15E-11	2,86E-11	1,03E-10	0,03876
80	2,37E-09	4,54E-09	3,75E-10	4,99E-11	1,68E-11	1,78E-11	5,14E-11	0,04525
100	2,37E-09	4,54E-09	3,75E-10	4,99E-11	1,68E-11	1,78E-11	5,14E-11	0,04525
120	2,37E-09	4,54E-09	3,75E-10	4,99E-11	1,68E-11	1,78E-11	5,14E-11	0,04525
140	2,31E-09	4,43E-09	3,19E-10	4,58E-11	1,32E-11	1,23E-11	3,25E-11	0,04835
160	2,31E-09	4,43E-09	3,19E-10	4,58E-11	1,32E-11	1,23E-11	3,25E-11	0,04835
180	2,31E-09	4,43E-09	3,19E-10	4,58E-11	1,32E-11	1,23E-11	3,25E-11	0,04835
4. Further calibration data for the bias-variance study
--- Replicate 2 ---
Measured data (exp:1):
Time	Ap	Bp	Yp	MYp	MYpYp	MYpYpYp	MYpYpYpYp	Bias
0	3,47E-08	7,05E-08	6,89E-09	7,73E-10	3,10E-10	3,75E-10	2,32E-09	0,7792
20	4,22E-08	9,39E-08	8,99E-09	9,06E-10	4,19E-10	5,37E-10	2,06E-09	0,7296
40	4,63E-08	8,64E-08	8,01E-09	9,39E-10	4,07E-10	5,94E-10	2,13E-09	0,7035
60	4,68E-08	9,13E-08	8,72E-09	8,99E-10	4,05E-10	5,53E-10	2,07E-09	0,6231
80	4,37E-08	7,94E-08	6,75E-09	9,76E-10	2,81E-10	3,17E-10	9,12E-10	0,8345
100	4,29E-08	8,51E-08	6,21E-09	9,25E-10	3,10E-10	3,10E-10	8,71E-10	0,8556
120	4,63E-08	8,40E-08	7,19E-09	9,91E-10	2,99E-10	3,06E-10	8,65E-10	0,8915
140	4,32E-08	7,58E-08	4,92E-09	8,57E-10	2,12E-10	1,79E-10	5,01E-10	0,792
160	3,88E-08	8,68E-08	5,65E-09	8,15E-10	2,22E-10	2,28E-10	4,60E-10	0,9021
180	4,00E-08	7,96E-08	5,23E-09	8,89E-10	2,37E-10	1,93E-10	4,66E-10	0,9507
Standard deviation of the data point(exp:1):
Time	Ap	Bp	Yp	MYp	MYpYp	MYpYpYp	MYpYpYpYp	Bias
0	1,96E-09	3,85E-09	3,76E-10	4,27E-11	1,63E-11	2,02E-11	1,18E-10	0,03867
20	2,44E-09	4,66E-09	4,68E-10	5,14E-11	2,15E-11	2,86E-11	1,03E-10	0,03876
40	2,44E-09	4,66E-09	4,68E-10	5,14E-11	2,15E-11	2,86E-11	1,03E-10	0,03876
60	2,44E-09	4,66E-09	4,68E-10	5,14E-11	2,15E-11	2,86E-11	1,03E-10	0,03876
80	2,37E-09	4,54E-09	3,75E-10	4,99E-11	1,68E-11	1,78E-11	5,14E-11	0,04525
100	2,37E-09	4,54E-09	3,75E-10	4,99E-11	1,68E-11	1,78E-11	5,14E-11	0,04525
120	2,37E-09	4,54E-09	3,75E-10	4,99E-11	1,68E-11	1,78E-11	5,14E-11	0,04525
140	2,31E-09	4,43E-09	3,19E-10	4,58E-11	1,32E-11	1,23E-11	3,25E-11	0,04835
160	2,31E-09	4,43E-09	3,19E-10	4,58E-11	1,32E-11	1,23E-11	3,25E-11	0,04835
180	2,31E-09	4,43E-09	3,19E-10	4,58E-11	1,32E-11	1,23E-11	3,25E-11	0,04835
--- End of replicate 2 ---
--- Replicate 3 ---
Measured data (exp:1):
Time	Ap	Bp	Yp	MYp	MYpYp	MYpYpYp	MYpYpYpYp	Bias
0	3,65E-08	7,29E-08	7,06E-09	7,92E-10	3,02E-10	3,34E-10	2,46E-09	0,5856
20	4,57E-08	8,22E-08	8,22E-09	9,70E-10	4,03E-10	5,12E-10	2,06E-09	0,7329
40	4,50E-08	9,45E-08	8,94E-09	9,66E-10	3,72E-10	5,55E-10	2,03E-09	0,6947
60	4,64E-08	8,06E-08	9,44E-09	9,36E-10	4,52E-10	5,69E-10	2,12E-09	0,6539
80	4,26E-08	8,58E-08	7,58E-09	1,05E-09	2,91E-10	3,63E-10	9,32E-10	0,8069
100	4,77E-08	8,81E-08	7,15E-09	9,80E-10	3,03E-10	3,18E-10	8,77E-10	0,8298
120	4,65E-08	9,10E-08	6,46E-09	9,98E-10	3,16E-10	3,09E-10	8,51E-10	0,8617
140	4,14E-08	8,40E-08	5,61E-09	8,47E-10	2,28E-10	2,27E-10	4,77E-10	0,9238
160	4,46E-08	8,11E-08	5,47E-09	8,13E-10	2,10E-10	2,03E-10	4,65E-10	0,9701
180	3,92E-08	8,33E-08	5,72E-09	9,03E-10	2,16E-10	1,96E-10	4,99E-10	0,9081
Standard deviation of the data point(exp:1):
Time	Ap	Bp	Yp	MYp	MYpYp	MYpYpYp	MYpYpYpYp	Bias
0	1,96E-09	3,85E-09	3,76E-10	4,27E-11	1,63E-11	2,02E-11	1,18E-10	0,03867
20	2,44E-09	4,66E-09	4,68E-10	5,14E-11	2,15E-11	2,86E-11	1,03E-10	0,03876
40	2,44E-09	4,66E-09	4,68E-10	5,14E-11	2,15E-11	2,86E-11	1,03E-10	0,03876
60	2,44E-09	4,66E-09	4,68E-10	5,14E-11	2,15E-11	2,86E-11	1,03E-10	0,03876
80	2,37E-09	4,54E-09	3,75E-10	4,99E-11	1,68E-11	1,78E-11	5,14E-11	0,04525
100	2,37E-09	4,54E-09	3,75E-10	4,99E-11	1,68E-11	1,78E-11	5,14E-11	0,04525
120	2,37E-09	4,54E-09	3,75E-10	4,99E-11	1,68E-11	1,78E-11	5,14E-11	0,04525
140	2,31E-09	4,43E-09	3,19E-10	4,58E-11	1,32E-11	1,23E-11	3,25E-11	0,04835
160	2,31E-09	4,43E-09	3,19E-10	4,58E-11	1,32E-11	1,23E-11	3,25E-11	0,04835
180	2,31E-09	4,43E-09	3,19E-10	4,58E-11	1,32E-11	1,23E-11	3,25E-11	0,04835
--- End of replicate 3 ---
--- Replicate 4 ---
Measured data (exp:1):
Time	Ap	Bp	Yp	MYp	MYpYp	MYpYpYp	MYpYpYpYp	Bias
0	3,36E-08	6,84E-08	6,91E-09	7,66E-10	2,80E-10	4,16E-10	2,35E-09	0,7034
20	4,31E-08	8,92E-08	9,30E-09	9,24E-10	3,95E-10	6,18E-10	2,38E-09	0,7349
40	4,69E-08	9,24E-08	8,42E-09	9,92E-10	3,93E-10	5,57E-10	2,11E-09	0,7384
60	4,57E-08	8,41E-08	9,54E-09	9,50E-10	4,12E-10	6,04E-10	2,11E-09	0,646
80	4,15E-08	8,36E-08	6,12E-09	8,89E-10	3,17E-10	3,34E-10	9,27E-10	0,9002
100	4,43E-08	8,52E-08	6,10E-09	9,80E-10	3,33E-10	3,21E-10	7,73E-10	0,8602
120	4,26E-08	7,41E-08	7,45E-09	7,99E-10	3,18E-10	3,15E-10	8,89E-10	0,8005
140	3,96E-08	8,09E-08	6,16E-09	7,78E-10	2,28E-10	1,93E-10	4,71E-10	0,8793
160	4,53E-08	8,58E-08	5,83E-09	8,15E-10	2,26E-10	2,19E-10	4,40E-10	0,9822
180	4,60E-08	8,02E-08	5,75E-09	8,64E-10	2,43E-10	1,92E-10	4,53E-10	0,8902
Standard deviation of the data point(exp:1):
Time	Ap	Bp	Yp	MYp	MYpYp	MYpYpYp	MYpYpYpYp	Bias
0	1,96E-09	3,85E-09	3,76E-10	4,27E-11	1,63E-11	2,02E-11	1,18E-10	0,03867
20	2,44E-09	4,66E-09	4,68E-10	5,14E-11	2,15E-11	2,86E-11	1,03E-10	0,03876
40	2,44E-09	4,66E-09	4,68E-10	5,14E-11	2,15E-11	2,86E-11	1,03E-10	0,03876
60	2,44E-09	4,66E-09	4,68E-10	5,14E-11	2,15E-11	2,86E-11	1,03E-10	0,03876
80	2,37E-09	4,54E-09	3,75E-10	4,99E-11	1,68E-11	1,78E-11	5,14E-11	0,04525
100	2,37E-09	4,54E-09	3,75E-10	4,99E-11	1,68E-11	1,78E-11	5,14E-11	0,04525
120	2,37E-09	4,54E-09	3,75E-10	4,99E-11	1,68E-11	1,78E-11	5,14E-11	0,04525
140	2,31E-09	4,43E-09	3,19E-10	4,58E-11	1,32E-11	1,23E-11	3,25E-11	0,04835
160	2,31E-09	4,43E-09	3,19E-10	4,58E-11	1,32E-11	1,23E-11	3,25E-11	0,04835
180	2,31E-09	4,43E-09	3,19E-10	4,58E-11	1,32E-11	1,23E-11	3,25E-11	0,04835
--- End of replicate 4 ---
--- Replicate 5 ---
Measured data (exp:1):
Time	Ap	Bp	Yp	MYp	MYpYp	MYpYpYp	MYpYpYpYp	Bias
0	3,29E-08	7,05E-08	7,54E-09	8,24E-10	2,99E-10	3,96E-10	2,35E-09	0,6541
20	4,46E-08	8,51E-08	8,63E-09	8,67E-10	4,07E-10	5,40E-10	2,06E-09	0,6847
40	4,30E-08	9,16E-08	9,10E-09	9,70E-10	3,52E-10	5,58E-10	1,98E-09	0,7198
60	4,68E-08	9,18E-08	8,29E-09	9,55E-10	4,43E-10	5,59E-10	2,02E-09	0,6765
80	4,43E-08	8,52E-08	7,55E-09	9,18E-10	2,91E-10	3,06E-10	9,19E-10	0,9546
100	4,66E-08	7,80E-08	7,02E-09	9,88E-10	3,17E-10	3,33E-10	9,16E-10	0,848
120	4,61E-08	8,92E-08	6,78E-09	9,38E-10	3,11E-10	2,94E-10	9,59E-10	0,8035
140	4,22E-08	8,41E-08	5,63E-09	8,11E-10	2,11E-10	2,07E-10	4,89E-10	0,893
160	4,29E-08	8,80E-08	5,38E-09	8,49E-10	2,10E-10	1,94E-10	4,98E-10	0,9717
180	4,15E-08	7,99E-08	5,64E-09	8,29E-10	2,21E-10	2,00E-10	4,61E-10	0,8598
Standard deviation of the data point(exp:1):
Time	Ap	Bp	Yp	MYp	MYpYp	MYpYpYp	MYpYpYpYp	Bias
0	1,96E-09	3,85E-09	3,76E-10	4,27E-11	1,63E-11	2,02E-11	1,18E-10	0,03867
20	2,44E-09	4,66E-09	4,68E-10	5,14E-11	2,15E-11	2,86E-11	1,03E-10	0,03876
40	2,44E-09	4,66E-09	4,68E-10	5,14E-11	2,15E-11	2,86E-11	1,03E-10	0,03876
60	2,44E-09	4,66E-09	4,68E-10	5,14E-11	2,15E-11	2,86E-11	1,03E-10	0,03876
80	2,37E-09	4,54E-09	3,75E-10	4,99E-11	1,68E-11	1,78E-11	5,14E-11	0,04525
100	2,37E-09	4,54E-09	3,75E-10	4,99E-11	1,68E-11	1,78E-11	5,14E-11	0,04525
120	2,37E-09	4,54E-09	3,75E-10	4,99E-11	1,68E-11	1,78E-11	5,14E-11	0,04525
140	2,31E-09	4,43E-09	3,19E-10	4,58E-11	1,32E-11	1,23E-11	3,25E-11	0,04835
160	2,31E-09	4,43E-09	3,19E-10	4,58E-11	1,32E-11	1,23E-11	3,25E-11	0,04835
180	2,31E-09	4,43E-09	3,19E-10	4,58E-11	1,32E-11	1,23E-11	3,25E-11	0,04835
--- End of replicate 5 ---
--- Replicate 6 ---
Measured data (exp:1):
Time	Ap	Bp	Yp	MYp	MYpYp	MYpYpYp	MYpYpYpYp	Bias
0	3,34E-08	6,56E-08	7,45E-09	8,60E-10	3,30E-10	3,70E-10	2,28E-09	0,6532
20	4,24E-08	8,93E-08	9,02E-09	9,53E-10	4,18E-10	5,83E-10	2,10E-09	0,6721
40	4,41E-08	8,56E-08	8,01E-09	9,17E-10	3,61E-10	5,95E-10	1,90E-09	0,6794
60	4,87E-08	9,20E-08	7,60E-09	9,89E-10	3,87E-10	5,61E-10	2,07E-09	0,6711
80	4,61E-08	8,91E-08	7,06E-09	9,31E-10	3,05E-10	3,23E-10	8,87E-10	0,8164
100	4,42E-08	8,36E-08	7,24E-09	8,94E-10	3,08E-10	2,82E-10	8,85E-10	0,7879
120	4,85E-08	9,34E-08	7,00E-09	8,73E-10	3,19E-10	3,18E-10	9,54E-10	0,833
140	4,19E-08	8,72E-08	5,92E-09	8,58E-10	2,39E-10	1,92E-10	4,40E-10	0,9421
160	3,98E-08	9,07E-08	5,56E-09	8,43E-10	2,43E-10	2,01E-10	5,14E-10	0,8959
180	4,42E-08	7,50E-08	5,86E-09	8,35E-10	2,18E-10	1,84E-10	4,81E-10	0,8885
Standard deviation of the data point(exp:1):
Time	Ap	Bp	Yp	MYp	MYpYp	MYpYpYp	MYpYpYpYp	Bias
0	1,96E-09	3,85E-09	3,76E-10	4,27E-11	1,63E-11	2,02E-11	1,18E-10	0,03867
20	2,44E-09	4,66E-09	4,68E-10	5,14E-11	2,15E-11	2,86E-11	1,03E-10	0,03876
40	2,44E-09	4,66E-09	4,68E-10	5,14E-11	2,15E-11	2,86E-11	1,03E-10	0,03876
60	2,44E-09	4,66E-09	4,68E-10	5,14E-11	2,15E-11	2,86E-11	1,03E-10	0,03876
80	2,37E-09	4,54E-09	3,75E-10	4,99E-11	1,68E-11	1,78E-11	5,14E-11	0,04525
100	2,37E-09	4,54E-09	3,75E-10	4,99E-11	1,68E-11	1,78E-11	5,14E-11	0,04525
120	2,37E-09	4,54E-09	3,75E-10	4,99E-11	1,68E-11	1,78E-11	5,14E-11	0,04525
140	2,31E-09	4,43E-09	3,19E-10	4,58E-11	1,32E-11	1,23E-11	3,25E-11	0,04835
160	2,31E-09	4,43E-09	3,19E-10	4,58E-11	1,32E-11	1,23E-11	3,25E-11	0,04835
180	2,31E-09	4,43E-09	3,19E-10	4,58E-11	1,32E-11	1,23E-11	3,25E-11	0,04835
--- End of replicate 6 ---
--- Replicate 7 ---
Measured data (exp:1):
Time	Ap	Bp	Yp	MYp	MYpYp	MYpYpYp	MYpYpYpYp	Bias
0	3,74E-08	7,03E-08	7,02E-09	7,89E-10	3,07E-10	3,95E-10	2,23E-09	0,6812
20	4,70E-08	8,21E-08	8,80E-09	9,44E-10	3,84E-10	5,86E-10	2,06E-09	0,7132
40	4,26E-08	8,94E-08	8,46E-09	9,65E-10	4,11E-10	5,73E-10	2,02E-09	0,7069
60	4,36E-08	8,27E-08	8,67E-09	8,76E-10	3,92E-10	5,61E-10	2,29E-09	0,6428
80	4,55E-08	8,71E-08	6,85E-09	9,16E-10	3,23E-10	3,25E-10	9,07E-10	0,8119
100	4,86E-08	7,81E-08	6,68E-09	9,39E-10	3,08E-10	3,18E-10	9,32E-10	0,851
120	4,56E-08	8,97E-08	7,35E-09	9,50E-10	3,45E-10	3,11E-10	8,95E-10	0,8835
140	4,10E-08	8,10E-08	5,35E-09	8,34E-10	2,24E-10	2,00E-10	4,40E-10	0,9315
160	4,41E-08	8,58E-08	6,30E-09	8,08E-10	2,34E-10	1,86E-10	4,24E-10	0,9841
180	4,30E-08	7,34E-08	5,69E-09	8,42E-10	2,21E-10	1,80E-10	4,43E-10	0,8109
Standard deviation of the data point(exp:1):
Time	Ap	Bp	Yp	MYp	MYpYp	MYpYpYp	MYpYpYpYp	Bias
0	1,96E-09	3,85E-09	3,76E-10	4,27E-11	1,63E-11	2,02E-11	1,18E-10	0,03867
20	2,44E-09	4,66E-09	4,68E-10	5,14E-11	2,15E-11	2,86E-11	1,03E-10	0,03876
40	2,44E-09	4,66E-09	4,68E-10	5,14E-11	2,15E-11	2,86E-11	1,03E-10	0,03876
60	2,44E-09	4,66E-09	4,68E-10	5,14E-11	2,15E-11	2,86E-11	1,03E-10	0,03876
80	2,37E-09	4,54E-09	3,75E-10	4,99E-11	1,68E-11	1,78E-11	5,14E-11	0,04525
100	2,37E-09	4,54E-09	3,75E-10	4,99E-11	1,68E-11	1,78E-11	5,14E-11	0,04525
120	2,37E-09	4,54E-09	3,75E-10	4,99E-11	1,68E-11	1,78E-11	5,14E-11	0,04525
140	2,31E-09	4,43E-09	3,19E-10	4,58E-11	1,32E-11	1,23E-11	3,25E-11	0,04835
160	2,31E-09	4,43E-09	3,19E-10	4,58E-11	1,32E-11	1,23E-11	3,25E-11	0,04835
180	2,31E-09	4,43E-09	3,19E-10	4,58E-11	1,32E-11	1,23E-11	3,25E-11	0,04835
--- End of replicate 7 ---
--- Replicate 8 ---
Measured data (exp:1):
Time	Ap	Bp	Yp	MYp	MYpYp	MYpYpYp	MYpYpYpYp	Bias
0	3,55E-08	7,27E-08	6,92E-09	7,29E-10	2,90E-10	3,83E-10	2,26E-09	0,7081
20	4,48E-08	9,07E-08	8,70E-09	9,81E-10	3,93E-10	4,93E-10	2,14E-09	0,6729
40	4,54E-08	8,58E-08	8,55E-09	9,50E-10	4,03E-10	4,89E-10	2,00E-09	0,6968
60	4,25E-08	8,97E-08	9,25E-09	9,73E-10	3,88E-10	6,17E-10	2,13E-09	0,6483
80	4,34E-08	8,37E-08	7,85E-09	9,77E-10	3,15E-10	3,34E-10	9,39E-10	0,9503
100	4,35E-08	8,36E-08	6,96E-09	9,56E-10	3,30E-10	3,17E-10	9,05E-10	0,851
120	4,12E-08	8,92E-08	6,42E-09	8,99E-10	3,23E-10	3,23E-10	9,15E-10	0,8538
140	4,27E-08	9,00E-08	6,14E-09	8,12E-10	2,03E-10	2,18E-10	5,36E-10	0,9068
160	4,09E-08	8,30E-08	5,40E-09	7,87E-10	2,17E-10	1,85E-10	5,24E-10	0,9056
180	4,17E-08	8,22E-08	5,83E-09	8,17E-10	2,30E-10	2,09E-10	4,56E-10	0,9016
Standard deviation of the data point(exp:1):
Time	Ap	Bp	Yp	MYp	MYpYp	MYpYpYp	MYpYpYpYp	Bias
0	1,96E-09	3,85E-09	3,76E-10	4,27E-11	1,63E-11	2,02E-11	1,18E-10	0,03867
20	2,44E-09	4,66E-09	4,68E-10	5,14E-11	2,15E-11	2,86E-11	1,03E-10	0,03876
40	2,44E-09	4,66E-09	4,68E-10	5,14E-11	2,15E-11	2,86E-11	1,03E-10	0,03876
60	2,44E-09	4,66E-09	4,68E-10	5,14E-11	2,15E-11	2,86E-11	1,03E-10	0,03876
80	2,37E-09	4,54E-09	3,75E-10	4,99E-11	1,68E-11	1,78E-11	5,14E-11	0,04525
100	2,37E-09	4,54E-09	3,75E-10	4,99E-11	1,68E-11	1,78E-11	5,14E-11	0,04525
120	2,37E-09	4,54E-09	3,75E-10	4,99E-11	1,68E-11	1,78E-11	5,14E-11	0,04525
140	2,31E-09	4,43E-09	3,19E-10	4,58E-11	1,32E-11	1,23E-11	3,25E-11	0,04835
160	2,31E-09	4,43E-09	3,19E-10	4,58E-11	1,32E-11	1,23E-11	3,25E-11	0,04835
180	2,31E-09	4,43E-09	3,19E-10	4,58E-11	1,32E-11	1,23E-11	3,25E-11	0,04835
--- End of replicate 8 ---
--- Replicate 9 ---
Measured data (exp:1):
Time	Ap	Bp	Yp	MYp	MYpYp	MYpYpYp	MYpYpYpYp	Bias
0	4,08E-08	6,81E-08	6,93E-09	7,50E-10	2,93E-10	3,80E-10	2,35E-09	0,6385
20	4,17E-08	7,86E-08	9,20E-09	9,63E-10	4,32E-10	5,50E-10	1,89E-09	0,7365
40	4,36E-08	8,37E-08	8,66E-09	7,99E-10	3,98E-10	5,70E-10	1,94E-09	0,7746
60	4,23E-08	8,76E-08	8,90E-09	9,42E-10	4,09E-10	5,47E-10	2,08E-09	0,7176
80	4,93E-08	7,98E-08	6,33E-09	1,02E-09	3,09E-10	3,20E-10	9,02E-10	0,859
100	4,54E-08	8,12E-08	7,07E-09	9,20E-10	2,95E-10	3,21E-10	1,02E-09	0,8539
120	4,42E-08	8,56E-08	6,36E-09	8,87E-10	3,05E-10	3,08E-10	9,49E-10	0,8943
140	3,90E-08	7,36E-08	5,91E-09	7,93E-10	2,26E-10	2,13E-10	4,38E-10	0,8628
160	4,31E-08	7,69E-08	5,31E-09	8,01E-10	2,42E-10	2,05E-10	4,31E-10	0,9683
180	4,75E-08	8,16E-08	5,72E-09	8,16E-10	2,13E-10	2,04E-10	5,28E-10	0,8186
Standard deviation of the data point(exp:1):
Time	Ap	Bp	Yp	MYp	MYpYp	MYpYpYp	MYpYpYpYp	Bias
0	1,96E-09	3,85E-09	3,76E-10	4,27E-11	1,63E-11	2,02E-11	1,18E-10	0,03867
20	2,44E-09	4,66E-09	4,68E-10	5,14E-11	2,15E-11	2,86E-11	1,03E-10	0,03876
40	2,44E-09	4,66E-09	4,68E-10	5,14E-11	2,15E-11	2,86E-11	1,03E-10	0,03876
60	2,44E-09	4,66E-09	4,68E-10	5,14E-11	2,15E-11	2,86E-11	1,03E-10	0,03876
80	2,37E-09	4,54E-09	3,75E-10	4,99E-11	1,68E-11	1,78E-11	5,14E-11	0,04525
100	2,37E-09	4,54E-09	3,75E-10	4,99E-11	1,68E-11	1,78E-11	5,14E-11	0,04525
120	2,37E-09	4,54E-09	3,75E-10	4,99E-11	1,68E-11	1,78E-11	5,14E-11	0,04525
140	2,31E-09	4,43E-09	3,19E-10	4,58E-11	1,32E-11	1,23E-11	3,25E-11	0,04835
160	2,31E-09	4,43E-09	3,19E-10	4,58E-11	1,32E-11	1,23E-11	3,25E-11	0,04835
180	2,31E-09	4,43E-09	3,19E-10	4,58E-11	1,32E-11	1,23E-11	3,25E-11	0,04835
--- End of replicate 9 ---
--- Replicate 10 ---
Measured data (exp:1):
Time	Ap	Bp	Yp	MYp	MYpYp	MYpYpYp	MYpYpYpYp	Bias
0	3,69E-08	6,39E-08	7,03E-09	7,24E-10	3,11E-10	3,75E-10	2,10E-09	0,7513
20	4,52E-08	8,47E-08	8,42E-09	9,37E-10	4,10E-10	5,72E-10	1,96E-09	0,6793
40	4,63E-08	8,68E-08	9,06E-09	1,03E-09	4,14E-10	5,11E-10	2,01E-09	0,7274
60	4,12E-08	8,43E-08	9,35E-09	8,97E-10	3,95E-10	5,44E-10	1,62E-09	0,6722
80	4,44E-08	8,91E-08	6,73E-09	9,06E-10	3,19E-10	3,52E-10	8,27E-10	0,779
100	4,19E-08	8,31E-08	7,06E-09	9,64E-10	3,08E-10	3,06E-10	9,47E-10	0,8755
120	3,97E-08	8,53E-08	7,34E-09	9,37E-10	3,45E-10	3,28E-10	8,96E-10	0,8601
140	4,48E-08	8,91E-08	6,37E-09	7,93E-10	2,33E-10	1,80E-10	4,58E-10	0,854
160	4,31E-08	9,35E-08	5,81E-09	7,82E-10	2,43E-10	2,01E-10	4,63E-10	0,8958
180	4,73E-08	8,42E-08	5,82E-09	8,91E-10	2,29E-10	2,04E-10	4,66E-10	0,9642
Standard deviation of the data point(exp:1):
Time	Ap	Bp	Yp	MYp	MYpYp	MYpYpYp	MYpYpYpYp	Bias
0	1,96E-09	3,85E-09	3,76E-10	4,27E-11	1,63E-11	2,02E-11	1,18E-10	0,03867
20	2,44E-09	4,66E-09	4,68E-10	5,14E-11	2,15E-11	2,86E-11	1,03E-10	0,03876
40	2,44E-09	4,66E-09	4,68E-10	5,14E-11	2,15E-11	2,86E-11	1,03E-10	0,03876
60	2,44E-09	4,66E-09	4,68E-10	5,14E-11	2,15E-11	2,86E-11	1,03E-10	0,03876
80	2,37E-09	4,54E-09	3,75E-10	4,99E-11	1,68E-11	1,78E-11	5,14E-11	0,04525
100	2,37E-09	4,54E-09	3,75E-10	4,99E-11	1,68E-11	1,78E-11	5,14E-11	0,04525
120	2,37E-09	4,54E-09	3,75E-10	4,99E-11	1,68E-11	1,78E-11	5,14E-11	0,04525
140	2,31E-09	4,43E-09	3,19E-10	4,58E-11	1,32E-11	1,23E-11	3,25E-11	0,04835
160	2,31E-09	4,43E-09	3,19E-10	4,58E-11	1,32E-11	1,23E-11	3,25E-11	0,04835
180	2,31E-09	4,43E-09	3,19E-10	4,58E-11	1,32E-11	1,23E-11	3,25E-11	0,04835
--- End of replicate 10 ---
Observation equations (exp:2):
Ap=(x17*1e-006)
Bp=(x19*1e-006)
Yp=(x22*1e-006)
MYp=(x24*1e-006)
MYpYp=(x25*1e-006)
MYpYpYp=(x26*1e-006)
MYpYpYpYp=(x27*1e-006)
Bias=((x23*1e-006) + (x24*1e-006))./((x23*1e-006) +(x24*1e-006) +(x25*1e-006) +(x26*1e-006) +(x27*1e-006))
Initial condition (exp:2):
x2 (t0)	3,12
x3 (t0)	0
x4 (t0)	0
x5 (t0)	2,89
x6 (t0)	0,591
x7 (t0)	0
x8 (t0)	0
x9 (t0)	0,444
x10(t0)	0
x11(t0)	0
x12(t0)	0,678
x13(t0)	0,847
x14(t0)	0
x15(t0)	0
x16(t0)	3
x17(t0)	0,0348
x18(t0)	1,93
x19(t0)	0,0687
x20(t0)	20
x21(t0)	9,9
x22(t0)	0,007
x23(t0)	0,00624
x24(t0)	0,000777
x25(t0)	0,000299
x26(t0)	0,000378
x27(t0)	0,00231
3. Calibration data:
Measured data (exp:2):
Time	Ap	Bp	Yp	MYp	MYpYp	MYpYpYp	MYpYpYpYp	Bias
0	3,12E-08	6,34E-08	6,33E-09	8,30E-10	3,15E-10	3,62E-10	2,27E-09	0,6898
20	3,90E-08	7,55E-08	3,45E-09	5,41E-10	8,75E-11	5,05E-11	6,43E-11	1
40	3,68E-08	6,68E-08	3,25E-09	5,75E-10	9,30E-11	3,87E-11	1,16E-10	0,9308
60	3,44E-08	7,05E-08	3,37E-09	5,46E-10	7,38E-11	4,24E-11	7,16E-11	0,9967
80	4,55E-08	8,98E-08	7,42E-09	9,91E-10	3,21E-10	3,22E-10	1,04E-09	0,7908
100	4,06E-08	8,26E-08	7,45E-09	9,96E-10	2,61E-10	2,91E-10	8,82E-10	0,8758
120	4,48E-08	8,85E-08	6,94E-09	9,52E-10	3,22E-10	3,27E-10	8,97E-10	0,8662
140	3,80E-08	8,38E-08	5,22E-09	7,72E-10	1,73E-10	1,19E-10	2,98E-10	1,069
160	4,12E-08	7,80E-08	4,96E-09	7,11E-10	1,74E-10	1,24E-10	2,37E-10	0,7977
180	4,18E-08	7,37E-08	4,91E-09	7,21E-10	1,76E-10	1,23E-10	2,55E-10	1,029
Standard deviation of the data point(exp:2):
Time	Ap	Bp	Yp	MYp	MYpYp	MYpYpYp	MYpYpYpYp	Bias
0	1,96E-09	3,85E-09	3,76E-10	4,27E-11	1,63E-11	2,02E-11	1,18E-10	0,03867
20	2,09E-09	4,03E-09	2,16E-10	3,27E-11	7,73E-12	7,42E-12	2,29E-11	0,05169
40	2,09E-09	4,03E-09	2,16E-10	3,27E-11	7,73E-12	7,42E-12	2,29E-11	0,05169
60	2,09E-09	4,03E-09	2,16E-10	3,27E-11	7,73E-12	7,42E-12	2,29E-11	0,05169
80	2,37E-09	4,54E-09	3,75E-10	4,99E-11	1,68E-11	1,78E-11	5,14E-11	0,04525
100	2,37E-09	4,54E-09	3,75E-10	4,99E-11	1,68E-11	1,78E-11	5,14E-11	0,04525
120	2,37E-09	4,54E-09	3,75E-10	4,99E-11	1,68E-11	1,78E-11	5,14E-11	0,04525
140	2,25E-09	4,32E-09	2,79E-10	4,15E-11	1,08E-11	9,51E-12	2,59E-11	0,04999
160	2,25E-09	4,32E-09	2,79E-10	4,15E-11	1,08E-11	9,51E-12	2,59E-11	0,04999
180	2,25E-09	4,32E-09	2,79E-10	4,15E-11	1,08E-11	9,51E-12	2,59E-11	0,04999
4. Further calibration data for the bias-variance study
--- Replicate 2 ---
Measured data (exp:2):
Time	Ap	Bp	Yp	MYp	MYpYp	MYpYpYp	MYpYpYpYp	Bias
0	3,31E-08	6,84E-08	7,36E-09	8,09E-10	3,02E-10	4,02E-10	2,34E-09	0,7094
20	3,65E-08	7,59E-08	3,22E-09	5,38E-10	9,07E-11	4,21E-11	5,71E-11	0,9987
40	4,01E-08	7,45E-08	3,54E-09	5,17E-10	8,36E-11	4,76E-11	7,18E-11	0,9262
60	3,84E-08	7,71E-08	3,22E-09	5,92E-10	9,45E-11	3,93E-11	4,36E-11	0,9202
80	4,41E-08	8,50E-08	7,62E-09	8,92E-10	2,80E-10	2,99E-10	9,96E-10	0,8727
100	4,60E-08	7,61E-08	6,68E-09	9,09E-10	3,10E-10	3,37E-10	9,49E-10	0,8752
120	4,55E-08	8,69E-08	6,56E-09	9,41E-10	3,01E-10	2,99E-10	9,09E-10	0,8964
140	4,36E-08	7,32E-08	5,28E-09	7,31E-10	1,64E-10	1,15E-10	2,25E-10	0,9857
160	4,43E-08	9,03E-08	5,10E-09	8,21E-10	1,79E-10	1,22E-10	2,12E-10	0,9394
180	4,50E-08	7,73E-08	4,90E-09	7,78E-10	1,65E-10	1,26E-10	2,58E-10	0,9394
Standard deviation of the data point(exp:2):
Time	Ap	Bp	Yp	MYp	MYpYp	MYpYpYp	MYpYpYpYp	Bias
0	1,96E-09	3,85E-09	3,76E-10	4,27E-11	1,63E-11	2,02E-11	1,18E-10	0,03867
20	2,09E-09	4,03E-09	2,16E-10	3,27E-11	7,73E-12	7,42E-12	2,29E-11	0,05169
40	2,09E-09	4,03E-09	2,16E-10	3,27E-11	7,73E-12	7,42E-12	2,29E-11	0,05169
60	2,09E-09	4,03E-09	2,16E-10	3,27E-11	7,73E-12	7,42E-12	2,29E-11	0,05169
80	2,37E-09	4,54E-09	3,75E-10	4,99E-11	1,68E-11	1,78E-11	5,14E-11	0,04525
100	2,37E-09	4,54E-09	3,75E-10	4,99E-11	1,68E-11	1,78E-11	5,14E-11	0,04525
120	2,37E-09	4,54E-09	3,75E-10	4,99E-11	1,68E-11	1,78E-11	5,14E-11	0,04525
140	2,25E-09	4,32E-09	2,79E-10	4,15E-11	1,08E-11	9,51E-12	2,59E-11	0,04999
160	2,25E-09	4,32E-09	2,79E-10	4,15E-11	1,08E-11	9,51E-12	2,59E-11	0,04999
180	2,25E-09	4,32E-09	2,79E-10	4,15E-11	1,08E-11	9,51E-12	2,59E-11	0,04999
--- End of replicate 2 ---
--- Replicate 3 ---
Measured data (exp:2):
Time	Ap	Bp	Yp	MYp	MYpYp	MYpYpYp	MYpYpYpYp	Bias
0	3,57E-08	7,39E-08	7,20E-09	7,79E-10	2,85E-10	3,95E-10	2,25E-09	0,6704
20	3,83E-08	7,80E-08	3,48E-09	5,36E-10	9,96E-11	3,69E-11	6,25E-12	0,9699
40	4,02E-08	7,08E-08	3,48E-09	5,57E-10	8,24E-11	5,59E-11	5,11E-11	1,032
60	3,89E-08	7,77E-08	3,51E-09	5,23E-10	9,64E-11	5,09E-11	4,86E-11	0,981
80	4,80E-08	8,05E-08	7,69E-09	8,76E-10	3,34E-10	3,46E-10	8,51E-10	0,8069
100	4,78E-08	8,55E-08	7,21E-09	8,78E-10	2,88E-10	3,58E-10	9,34E-10	0,8496
120	4,59E-08	8,69E-08	6,42E-09	9,28E-10	2,94E-10	3,10E-10	8,91E-10	0,8366
140	4,11E-08	7,11E-08	4,88E-09	6,94E-10	1,77E-10	1,47E-10	2,79E-10	0,9265
160	4,12E-08	7,14E-08	5,00E-09	7,67E-10	1,83E-10	1,33E-10	2,37E-10	0,8763
180	3,97E-08	8,28E-08	4,90E-09	7,37E-10	1,83E-10	1,18E-10	2,62E-10	0,9322
Standard deviation of the data point(exp:2):
Time	Ap	Bp	Yp	MYp	MYpYp	MYpYpYp	MYpYpYpYp	Bias
0	1,96E-09	3,85E-09	3,76E-10	4,27E-11	1,63E-11	2,02E-11	1,18E-10	0,03867
20	2,09E-09	4,03E-09	2,16E-10	3,27E-11	7,73E-12	7,42E-12	2,29E-11	0,05169
40	2,09E-09	4,03E-09	2,16E-10	3,27E-11	7,73E-12	7,42E-12	2,29E-11	0,05169
60	2,09E-09	4,03E-09	2,16E-10	3,27E-11	7,73E-12	7,42E-12	2,29E-11	0,05169
80	2,37E-09	4,54E-09	3,75E-10	4,99E-11	1,68E-11	1,78E-11	5,14E-11	0,04525
100	2,37E-09	4,54E-09	3,75E-10	4,99E-11	1,68E-11	1,78E-11	5,14E-11	0,04525
120	2,37E-09	4,54E-09	3,75E-10	4,99E-11	1,68E-11	1,78E-11	5,14E-11	0,04525
140	2,25E-09	4,32E-09	2,79E-10	4,15E-11	1,08E-11	9,51E-12	2,59E-11	0,04999
160	2,25E-09	4,32E-09	2,79E-10	4,15E-11	1,08E-11	9,51E-12	2,59E-11	0,04999
180	2,25E-09	4,32E-09	2,79E-10	4,15E-11	1,08E-11	9,51E-12	2,59E-11	0,04999
--- End of replicate 3 ---
--- Replicate 4 ---
Measured data (exp:2):
Time	Ap	Bp	Yp	MYp	MYpYp	MYpYpYp	MYpYpYpYp	Bias
0	3,45E-08	6,35E-08	7,40E-09	8,44E-10	2,71E-10	3,67E-10	2,35E-09	0,7216
20	3,89E-08	6,90E-08	3,38E-09	6,14E-10	7,71E-11	4,00E-11	9,09E-11	0,9584
40	3,96E-08	7,39E-08	3,08E-09	5,46E-10	9,07E-11	4,07E-11	5,43E-11	0,8355
60	3,79E-08	7,03E-08	3,48E-09	5,65E-10	1,01E-10	5,49E-11	1,80E-11	0,9162
80	4,18E-08	9,00E-08	6,99E-09	8,83E-10	3,01E-10	3,53E-10	8,49E-10	0,8927
100	3,99E-08	8,47E-08	7,12E-09	9,55E-10	3,25E-10	3,28E-10	9,44E-10	0,8064
120	4,57E-08	7,57E-08	7,46E-09	7,96E-10	3,06E-10	3,22E-10	8,54E-10	0,837
140	4,27E-08	7,94E-08	5,19E-09	7,42E-10	1,70E-10	1,19E-10	2,11E-10	0,9713
160	4,33E-08	7,58E-08	5,12E-09	7,52E-10	1,77E-10	1,45E-10	2,16E-10	0,8768
180	4,02E-08	6,71E-08	4,88E-09	7,61E-10	1,80E-10	1,15E-10	2,24E-10	0,9515
Standard deviation of the data point(exp:2):
Time	Ap	Bp	Yp	MYp	MYpYp	MYpYpYp	MYpYpYpYp	Bias
0	1,96E-09	3,85E-09	3,76E-10	4,27E-11	1,63E-11	2,02E-11	1,18E-10	0,03867
20	2,09E-09	4,03E-09	2,16E-10	3,27E-11	7,73E-12	7,42E-12	2,29E-11	0,05169
40	2,09E-09	4,03E-09	2,16E-10	3,27E-11	7,73E-12	7,42E-12	2,29E-11	0,05169
60	2,09E-09	4,03E-09	2,16E-10	3,27E-11	7,73E-12	7,42E-12	2,29E-11	0,05169
80	2,37E-09	4,54E-09	3,75E-10	4,99E-11	1,68E-11	1,78E-11	5,14E-11	0,04525
100	2,37E-09	4,54E-09	3,75E-10	4,99E-11	1,68E-11	1,78E-11	5,14E-11	0,04525
120	2,37E-09	4,54E-09	3,75E-10	4,99E-11	1,68E-11	1,78E-11	5,14E-11	0,04525
140	2,25E-09	4,32E-09	2,79E-10	4,15E-11	1,08E-11	9,51E-12	2,59E-11	0,04999
160	2,25E-09	4,32E-09	2,79E-10	4,15E-11	1,08E-11	9,51E-12	2,59E-11	0,04999
180	2,25E-09	4,32E-09	2,79E-10	4,15E-11	1,08E-11	9,51E-12	2,59E-11	0,04999
--- End of replicate 4 ---
--- Replicate 5 ---
Measured data (exp:2):
Time	Ap	Bp	Yp	MYp	MYpYp	MYpYpYp	MYpYpYpYp	Bias
0	3,31E-08	6,97E-08	6,90E-09	7,41E-10	2,97E-10	3,85E-10	2,07E-09	0,6573
20	3,90E-08	7,18E-08	3,54E-09	5,70E-10	8,11E-11	4,86E-11	5,23E-11	1,077
40	3,81E-08	7,20E-08	3,30E-09	5,40E-10	9,00E-11	5,36E-11	2,27E-12	1,02
60	4,12E-08	6,84E-08	3,17E-09	5,05E-10	9,87E-11	3,40E-11	7,24E-11	1,012
80	4,30E-08	8,31E-08	7,38E-09	8,77E-10	3,02E-10	3,27E-10	9,82E-10	0,8761
100	4,39E-08	8,80E-08	6,67E-09	9,42E-10	3,21E-10	3,20E-10	9,37E-10	0,8451
120	4,47E-08	8,71E-08	7,31E-09	9,39E-10	3,02E-10	3,35E-10	9,84E-10	0,7883
140	4,18E-08	8,12E-08	5,33E-09	8,11E-10	1,80E-10	1,23E-10	2,55E-10	1,033
160	4,15E-08	8,70E-08	5,29E-09	7,09E-10	1,57E-10	1,34E-10	2,26E-10	1,012
180	4,31E-08	7,83E-08	4,82E-09	7,72E-10	1,74E-10	1,31E-10	2,12E-10	0,8641
Standard deviation of the data point(exp:2):
Time	Ap	Bp	Yp	MYp	MYpYp	MYpYpYp	MYpYpYpYp	Bias
0	1,96E-09	3,85E-09	3,76E-10	4,27E-11	1,63E-11	2,02E-11	1,18E-10	0,03867
20	2,09E-09	4,03E-09	2,16E-10	3,27E-11	7,73E-12	7,42E-12	2,29E-11	0,05169
40	2,09E-09	4,03E-09	2,16E-10	3,27E-11	7,73E-12	7,42E-12	2,29E-11	0,05169
60	2,09E-09	4,03E-09	2,16E-10	3,27E-11	7,73E-12	7,42E-12	2,29E-11	0,05169
80	2,37E-09	4,54E-09	3,75E-10	4,99E-11	1,68E-11	1,78E-11	5,14E-11	0,04525
100	2,37E-09	4,54E-09	3,75E-10	4,99E-11	1,68E-11	1,78E-11	5,14E-11	0,04525
120	2,37E-09	4,54E-09	3,75E-10	4,99E-11	1,68E-11	1,78E-11	5,14E-11	0,04525
140	2,25E-09	4,32E-09	2,79E-10	4,15E-11	1,08E-11	9,51E-12	2,59E-11	0,04999
160	2,25E-09	4,32E-09	2,79E-10	4,15E-11	1,08E-11	9,51E-12	2,59E-11	0,04999
180	2,25E-09	4,32E-09	2,79E-10	4,15E-11	1,08E-11	9,51E-12	2,59E-11	0,04999
--- End of replicate 5 ---
--- Replicate 6 ---
Measured data (exp:2):
Time	Ap	Bp	Yp	MYp	MYpYp	MYpYpYp	MYpYpYpYp	Bias
0	3,85E-08	7,26E-08	6,86E-09	7,21E-10	3,17E-10	3,77E-10	2,25E-09	0,7453
20	3,89E-08	7,22E-08	3,45E-09	5,11E-10	9,91E-11	3,28E-11	5,43E-11	1,017
40	4,01E-08	7,63E-08	3,63E-09	5,87E-10	8,52E-11	4,39E-11	2,45E-11	0,9972
60	3,65E-08	6,60E-08	3,64E-09	5,26E-10	9,64E-11	3,73E-11	6,00E-11	0,9769
80	4,37E-08	8,26E-08	6,54E-09	9,01E-10	3,33E-10	2,99E-10	8,89E-10	0,8382
100	4,30E-08	8,81E-08	7,07E-09	9,33E-10	3,02E-10	3,13E-10	9,74E-10	0,8751
120	4,26E-08	7,95E-08	6,95E-09	9,18E-10	3,38E-10	3,18E-10	9,97E-10	0,8466
140	4,40E-08	7,95E-08	4,35E-09	7,25E-10	1,67E-10	1,16E-10	2,44E-10	1,011
160	4,25E-08	8,08E-08	4,84E-09	8,11E-10	1,75E-10	1,04E-10	2,57E-10	0,9698
180	4,57E-08	7,95E-08	5,30E-09	7,74E-10	1,94E-10	1,33E-10	2,64E-10	0,9544
Standard deviation of the data point(exp:2):
Time	Ap	Bp	Yp	MYp	MYpYp	MYpYpYp	MYpYpYpYp	Bias
0	1,96E-09	3,85E-09	3,76E-10	4,27E-11	1,63E-11	2,02E-11	1,18E-10	0,03867
20	2,09E-09	4,03E-09	2,16E-10	3,27E-11	7,73E-12	7,42E-12	2,29E-11	0,05169
40	2,09E-09	4,03E-09	2,16E-10	3,27E-11	7,73E-12	7,42E-12	2,29E-11	0,05169
60	2,09E-09	4,03E-09	2,16E-10	3,27E-11	7,73E-12	7,42E-12	2,29E-11	0,05169
80	2,37E-09	4,54E-09	3,75E-10	4,99E-11	1,68E-11	1,78E-11	5,14E-11	0,04525
100	2,37E-09	4,54E-09	3,75E-10	4,99E-11	1,68E-11	1,78E-11	5,14E-11	0,04525
120	2,37E-09	4,54E-09	3,75E-10	4,99E-11	1,68E-11	1,78E-11	5,14E-11	0,04525
140	2,25E-09	4,32E-09	2,79E-10	4,15E-11	1,08E-11	9,51E-12	2,59E-11	0,04999
160	2,25E-09	4,32E-09	2,79E-10	4,15E-11	1,08E-11	9,51E-12	2,59E-11	0,04999
180	2,25E-09	4,32E-09	2,79E-10	4,15E-11	1,08E-11	9,51E-12	2,59E-11	0,04999
--- End of replicate 6 ---
--- Replicate 7 ---
Measured data (exp:2):
Time	Ap	Bp	Yp	MYp	MYpYp	MYpYpYp	MYpYpYpYp	Bias
0	3,29E-08	7,07E-08	6,75E-09	7,90E-10	2,99E-10	3,63E-10	2,24E-09	0,6961
20	3,20E-08	7,36E-08	3,08E-09	5,92E-10	8,29E-11	4,52E-11	4,80E-11	0,992
40	3,72E-08	7,64E-08	3,04E-09	5,35E-10	8,62E-11	4,28E-11	5,70E-11	1,016
60	3,71E-08	6,75E-08	2,89E-09	5,37E-10	8,73E-11	4,79E-11	3,53E-11	1,039
80	4,19E-08	8,01E-08	7,08E-09	8,62E-10	2,90E-10	3,05E-10	9,21E-10	0,7553
100	4,67E-08	8,16E-08	6,60E-09	8,59E-10	2,97E-10	3,16E-10	8,69E-10	0,9095
120	4,43E-08	8,26E-08	6,89E-09	8,76E-10	2,84E-10	3,31E-10	9,23E-10	0,9047
140	3,90E-08	8,64E-08	4,92E-09	7,95E-10	1,83E-10	1,27E-10	2,11E-10	0,8818
160	4,16E-08	7,47E-08	4,84E-09	7,61E-10	1,63E-10	1,14E-10	2,37E-10	0,9506
180	4,12E-08	8,25E-08	4,86E-09	7,19E-10	1,84E-10	1,19E-10	2,26E-10	0,9225
Standard deviation of the data point(exp:2):
Time	Ap	Bp	Yp	MYp	MYpYp	MYpYpYp	MYpYpYpYp	Bias
0	1,96E-09	3,85E-09	3,76E-10	4,27E-11	1,63E-11	2,02E-11	1,18E-10	0,03867
20	2,09E-09	4,03E-09	2,16E-10	3,27E-11	7,73E-12	7,42E-12	2,29E-11	0,05169
40	2,09E-09	4,03E-09	2,16E-10	3,27E-11	7,73E-12	7,42E-12	2,29E-11	0,05169
60	2,09E-09	4,03E-09	2,16E-10	3,27E-11	7,73E-12	7,42E-12	2,29E-11	0,05169
80	2,37E-09	4,54E-09	3,75E-10	4,99E-11	1,68E-11	1,78E-11	5,14E-11	0,04525
100	2,37E-09	4,54E-09	3,75E-10	4,99E-11	1,68E-11	1,78E-11	5,14E-11	0,04525
120	2,37E-09	4,54E-09	3,75E-10	4,99E-11	1,68E-11	1,78E-11	5,14E-11	0,04525
140	2,25E-09	4,32E-09	2,79E-10	4,15E-11	1,08E-11	9,51E-12	2,59E-11	0,04999
160	2,25E-09	4,32E-09	2,79E-10	4,15E-11	1,08E-11	9,51E-12	2,59E-11	0,04999
180	2,25E-09	4,32E-09	2,79E-10	4,15E-11	1,08E-11	9,51E-12	2,59E-11	0,04999
--- End of replicate 7 ---
--- Replicate 8 ---
Measured data (exp:2):
Time	Ap	Bp	Yp	MYp	MYpYp	MYpYpYp	MYpYpYpYp	Bias
0	3,28E-08	6,80E-08	7,18E-09	7,75E-10	2,80E-10	3,74E-10	2,03E-09	0,7791
20	3,73E-08	7,99E-08	3,55E-09	5,74E-10	1,09E-10	4,27E-11	4,54E-11	1,005
40	3,59E-08	7,21E-08	3,29E-09	5,46E-10	8,12E-11	3,75E-11	9,13E-11	0,9783
60	3,40E-08	7,04E-08	3,52E-09	5,23E-10	7,91E-11	4,46E-11	8,25E-11	0,9344
80	4,73E-08	8,19E-08	7,01E-09	9,90E-10	3,13E-10	3,22E-10	8,17E-10	0,8702
100	4,58E-08	8,91E-08	7,35E-09	9,10E-10	3,03E-10	3,43E-10	8,64E-10	0,8228
120	4,48E-08	8,42E-08	6,59E-09	8,82E-10	2,95E-10	2,94E-10	9,24E-10	0,7983
140	4,15E-08	8,55E-08	4,73E-09	7,72E-10	1,64E-10	1,27E-10	2,87E-10	1,004
160	4,21E-08	8,21E-08	4,93E-09	7,35E-10	1,66E-10	1,37E-10	3,13E-10	0,9868
180	4,31E-08	8,22E-08	4,89E-09	7,21E-10	1,78E-10	1,17E-10	2,66E-10	1,034
Standard deviation of the data point(exp:2):
Time	Ap	Bp	Yp	MYp	MYpYp	MYpYpYp	MYpYpYpYp	Bias
0	1,96E-09	3,85E-09	3,76E-10	4,27E-11	1,63E-11	2,02E-11	1,18E-10	0,03867
20	2,09E-09	4,03E-09	2,16E-10	3,27E-11	7,73E-12	7,42E-12	2,29E-11	0,05169
40	2,09E-09	4,03E-09	2,16E-10	3,27E-11	7,73E-12	7,42E-12	2,29E-11	0,05169
60	2,09E-09	4,03E-09	2,16E-10	3,27E-11	7,73E-12	7,42E-12	2,29E-11	0,05169
80	2,37E-09	4,54E-09	3,75E-10	4,99E-11	1,68E-11	1,78E-11	5,14E-11	0,04525
100	2,37E-09	4,54E-09	3,75E-10	4,99E-11	1,68E-11	1,78E-11	5,14E-11	0,04525
120	2,37E-09	4,54E-09	3,75E-10	4,99E-11	1,68E-11	1,78E-11	5,14E-11	0,04525
140	2,25E-09	4,32E-09	2,79E-10	4,15E-11	1,08E-11	9,51E-12	2,59E-11	0,04999
160	2,25E-09	4,32E-09	2,79E-10	4,15E-11	1,08E-11	9,51E-12	2,59E-11	0,04999
180	2,25E-09	4,32E-09	2,79E-10	4,15E-11	1,08E-11	9,51E-12	2,59E-11	0,04999
--- End of replicate 8 ---
--- Replicate 9 ---
Measured data (exp:2):
Time	Ap	Bp	Yp	MYp	MYpYp	MYpYpYp	MYpYpYpYp	Bias
0	3,81E-08	7,62E-08	6,66E-09	7,63E-10	2,99E-10	3,78E-10	2,26E-09	0,6596
20	3,76E-08	7,20E-08	3,02E-09	5,65E-10	9,75E-11	4,91E-11	3,78E-11	0,9502
40	3,64E-08	7,45E-08	3,47E-09	5,83E-10	8,89E-11	4,35E-11	6,69E-11	1,009
60	3,64E-08	8,23E-08	3,47E-09	5,50E-10	8,83E-11	3,78E-11	7,68E-11	0,9178
80	4,24E-08	8,34E-08	7,75E-09	9,45E-10	3,05E-10	3,49E-10	9,50E-10	0,8308
100	3,98E-08	8,36E-08	7,13E-09	9,81E-10	2,95E-10	3,06E-10	8,84E-10	0,8358
120	4,40E-08	8,42E-08	6,67E-09	9,15E-10	3,22E-10	3,38E-10	9,11E-10	0,84
140	4,36E-08	7,79E-08	5,26E-09	8,08E-10	1,86E-10	1,38E-10	2,67E-10	0,9308
160	3,82E-08	7,57E-08	4,32E-09	7,25E-10	1,76E-10	1,32E-10	2,46E-10	0,9766
180	4,33E-08	7,99E-08	5,16E-09	7,63E-10	1,78E-10	1,10E-10	2,33E-10	0,9235
Standard deviation of the data point(exp:2):
Time	Ap	Bp	Yp	MYp	MYpYp	MYpYpYp	MYpYpYpYp	Bias
0	1,96E-09	3,85E-09	3,76E-10	4,27E-11	1,63E-11	2,02E-11	1,18E-10	0,03867
20	2,09E-09	4,03E-09	2,16E-10	3,27E-11	7,73E-12	7,42E-12	2,29E-11	0,05169
40	2,09E-09	4,03E-09	2,16E-10	3,27E-11	7,73E-12	7,42E-12	2,29E-11	0,05169
60	2,09E-09	4,03E-09	2,16E-10	3,27E-11	7,73E-12	7,42E-12	2,29E-11	0,05169
80	2,37E-09	4,54E-09	3,75E-10	4,99E-11	1,68E-11	1,78E-11	5,14E-11	0,04525
100	2,37E-09	4,54E-09	3,75E-10	4,99E-11	1,68E-11	1,78E-11	5,14E-11	0,04525
120	2,37E-09	4,54E-09	3,75E-10	4,99E-11	1,68E-11	1,78E-11	5,14E-11	0,04525
140	2,25E-09	4,32E-09	2,79E-10	4,15E-11	1,08E-11	9,51E-12	2,59E-11	0,04999
160	2,25E-09	4,32E-09	2,79E-10	4,15E-11	1,08E-11	9,51E-12	2,59E-11	0,04999
180	2,25E-09	4,32E-09	2,79E-10	4,15E-11	1,08E-11	9,51E-12	2,59E-11	0,04999
--- End of replicate 9 ---
--- Replicate 10 ---
Measured data (exp:2):
Time	Ap	Bp	Yp	MYp	MYpYp	MYpYpYp	MYpYpYpYp	Bias
0	3,62E-08	6,71E-08	7,24E-09	7,51E-10	3,10E-10	3,69E-10	2,23E-09	0,685
20	3,63E-08	7,66E-08	3,12E-09	5,65E-10	8,99E-11	4,99E-11	5,30E-11	0,9146
40	3,80E-08	7,20E-08	3,35E-09	5,33E-10	7,77E-11	5,01E-11	3,79E-11	0,9888
60	3,63E-08	6,83E-08	3,31E-09	5,03E-10	9,17E-11	5,04E-11	6,29E-11	1,001
80	4,47E-08	8,94E-08	7,28E-09	9,64E-10	3,14E-10	3,30E-10	9,11E-10	0,9395
100	4,76E-08	8,71E-08	7,12E-09	8,29E-10	3,06E-10	3,58E-10	8,90E-10	0,7538
120	4,40E-08	8,20E-08	6,22E-09	8,87E-10	2,95E-10	3,05E-10	9,49E-10	0,834
140	4,03E-08	7,44E-08	4,97E-09	8,47E-10	1,66E-10	1,30E-10	2,54E-10	1,024
160	4,54E-08	7,95E-08	4,51E-09	7,40E-10	1,54E-10	1,31E-10	2,09E-10	0,9222
180	4,36E-08	8,10E-08	4,51E-09	7,23E-10	1,69E-10	1,29E-10	2,68E-10	1,018
Standard deviation of the data point(exp:2):
Time	Ap	Bp	Yp	MYp	MYpYp	MYpYpYp	MYpYpYpYp	Bias
0	1,96E-09	3,85E-09	3,76E-10	4,27E-11	1,63E-11	2,02E-11	1,18E-10	0,03867
20	2,09E-09	4,03E-09	2,16E-10	3,27E-11	7,73E-12	7,42E-12	2,29E-11	0,05169
40	2,09E-09	4,03E-09	2,16E-10	3,27E-11	7,73E-12	7,42E-12	2,29E-11	0,05169
60	2,09E-09	4,03E-09	2,16E-10	3,27E-11	7,73E-12	7,42E-12	2,29E-11	0,05169
80	2,37E-09	4,54E-09	3,75E-10	4,99E-11	1,68E-11	1,78E-11	5,14E-11	0,04525
100	2,37E-09	4,54E-09	3,75E-10	4,99E-11	1,68E-11	1,78E-11	5,14E-11	0,04525
120	2,37E-09	4,54E-09	3,75E-10	4,99E-11	1,68E-11	1,78E-11	5,14E-11	0,04525
140	2,25E-09	4,32E-09	2,79E-10	4,15E-11	1,08E-11	9,51E-12	2,59E-11	0,04999
160	2,25E-09	4,32E-09	2,79E-10	4,15E-11	1,08E-11	9,51E-12	2,59E-11	0,04999
180	2,25E-09	4,32E-09	2,79E-10	4,15E-11	1,08E-11	9,51E-12	2,59E-11	0,04999
--- End of replicate 10 ---
Experimental conditions and data for model cross-validation
Cross-validation scenario: 1
Stimuli:
asp
Observation equations (exp:1):
Ap=(x17*1e-006)
Bp=(x19*1e-006)
Yp=(x22*1e-006)
MYp=(x24*1e-006)
MYpYp=(x25*1e-006)
MYpYpYp=(x26*1e-006)
MYpYpYpYp=(x27*1e-006)
Bias=((x23*1e-006) + (x24*1e-006))./((x23*1e-006) +(x24*1e-006) +(x25*1e-006) +(x26*1e-006) +(x27*1e-006))
Initial condition (exp:1):
x2 (t0)	3,274
x3 (t0)	0
x4 (t0)	0
x5 (t0)	3,587
x6 (t0)	0,637
x7 (t0)	0
x8 (t0)	0
x9 (t0)	0,4564
x10(t0)	0
x11(t0)	0
x12(t0)	0,7286
x13(t0)	1,005
x14(t0)	0
x15(t0)	0
x16(t0)	3,085
x17(t0)	0,03871
x18(t0)	2,054
x19(t0)	0,05988
x20(t0)	25,06
x21(t0)	12,47
x22(t0)	0,00754
x23(t0)	0,004991
x24(t0)	0,0008412
x25(t0)	0,0002176
x26(t0)	0,0004941
x27(t0)	0,002989
Measurement data:
Measured data in exp:1:
Time	Ap	Bp	Yp	MYp	MYpYp	MYpYpYp	MYpYpYpYp	Bias
0	3,89E-08	5,85E-08	7,66E-09	8,20E-10	2,35E-10	4,80E-10	2,78E-09	0,7025
20	4,61E-08	9,13E-08	9,69E-09	7,99E-10	4,20E-10	5,49E-10	2,09E-09	0,7212
40	4,79E-08	9,63E-08	9,78E-09	9,65E-10	4,12E-10	5,83E-10	2,16E-09	0,7406
60	4,93E-08	8,90E-08	8,78E-09	9,46E-10	4,54E-10	5,08E-10	2,33E-09	0,6636
80	3,98E-08	8,90E-08	5,40E-09	7,72E-10	1,97E-10	1,48E-10	2,91E-10	0,8949
100	4,18E-08	8,80E-08	4,92E-09	7,27E-10	1,78E-10	1,41E-10	2,65E-10	0,8365
120	3,96E-08	8,59E-08	4,92E-09	8,21E-10	1,64E-10	1,42E-10	2,95E-10	0,9521
140	3,68E-08	7,89E-08	3,91E-09	5,25E-10	9,27E-11	4,84E-11	5,06E-11	0,9274
160	3,87E-08	8,09E-08	3,88E-09	5,72E-10	1,05E-10	3,44E-11	9,15E-11	1,004
180	3,94E-08	8,11E-08	3,53E-09	5,27E-10	9,49E-11	5,60E-11	9,91E-11	0,9439
Standard deviation of the data point (exp:1):
Time	Ap	Bp	Yp	MYp	MYpYp	MYpYpYp	MYpYpYpYp	Bias
0	2,13E-09	3,46E-09	4,02E-10	4,57E-11	1,26E-11	2,57E-11	1,51E-10	0,03466
20	2,51E-09	5,05E-09	4,86E-10	4,89E-11	2,12E-11	2,93E-11	1,10E-10	0,03737
40	2,51E-09	5,05E-09	4,86E-10	4,89E-11	2,12E-11	2,93E-11	1,10E-10	0,03737
60	2,51E-09	5,05E-09	4,86E-10	4,89E-11	2,12E-11	2,93E-11	1,10E-10	0,03737
80	2,32E-09	4,66E-09	2,91E-10	4,12E-11	1,11E-11	9,97E-12	2,70E-11	0,04955
100	2,32E-09	4,66E-09	2,91E-10	4,12E-11	1,11E-11	9,97E-12	2,70E-11	0,04955
120	2,32E-09	4,66E-09	2,91E-10	4,12E-11	1,11E-11	9,97E-12	2,70E-11	0,04955
140	2,15E-09	4,35E-09	2,24E-10	3,27E-11	7,89E-12	7,50E-12	2,30E-11	0,05153
160	2,15E-09	4,35E-09	2,24E-10	3,27E-11	7,89E-12	7,50E-12	2,30E-11	0,05153
180	2,15E-09	4,35E-09	2,24E-10	3,27E-11	7,89E-12	7,50E-12	2,30E-11	0,05153
Observation equations (exp:2):
Ap=(x17*1e-006)
Bp=(x19*1e-006)
Yp=(x22*1e-006)
MYp=(x24*1e-006)
MYpYp=(x25*1e-006)
MYpYpYp=(x26*1e-006)
MYpYpYpYp=(x27*1e-006)
Bias=((x23*1e-006) + (x24*1e-006))./((x23*1e-006) +(x24*1e-006) +(x25*1e-006) +(x26*1e-006) +(x27*1e-006))
Initial condition (exp:2):
x2 (t0)	2,139
x3 (t0)	0
x4 (t0)	0
x5 (t0)	3,024
x6 (t0)	0,466
x7 (t0)	0
x8 (t0)	0
x9 (t0)	0,6179
x10(t0)	0
x11(t0)	0
x12(t0)	0,9538
x13(t0)	0,677
x14(t0)	0
x15(t0)	0
x16(t0)	3,72
x17(t0)	0,05251
x18(t0)	2,688
x19(t0)	0,05789
x20(t0)	25,62
x21(t0)	8,074
x22(t0)	0,00922
x23(t0)	0,003659
x24(t0)	0,0006804
x25(t0)	0,0002696
x26(t0)	0,0003049
x27(t0)	0,004185
Measurement data:
Measured data in exp:2:
Time	Ap	Bp	Yp	MYp	MYpYp	MYpYpYp	MYpYpYpYp	Bias
0	5,22E-08	5,96E-08	9,10E-09	7,11E-10	2,49E-10	3,05E-10	4,51E-09	0,4962
20	3,74E-08	9,10E-08	2,32E-09	3,51E-10	4,39E-11	9,12E-12	1,72E-11	0,9775
40	4,01E-08	1,01E-07	2,15E-09	3,35E-10	3,50E-11	1,28E-11	5,73E-12	0,9612
60	3,89E-08	9,70E-08	1,89E-09	3,28E-10	3,06E-11	1,40E-11	2,72E-11	0,946
80	5,22E-08	1,19E-07	5,62E-09	7,33E-10	1,65E-10	1,48E-10	3,46E-10	0,8627
100	4,97E-08	1,25E-07	5,18E-09	7,14E-10	1,81E-10	1,17E-10	2,53E-10	0,8719
120	4,80E-08	1,25E-07	5,22E-09	6,73E-10	1,83E-10	1,61E-10	2,99E-10	0,8811
140	4,53E-08	1,12E-07	3,26E-09	4,59E-10	8,50E-11	2,87E-11	6,59E-12	0,9761
160	4,14E-08	1,10E-07	3,12E-09	4,64E-10	7,12E-11	3,57E-11	8,87E-12	0,9275
180	4,38E-08	1,25E-07	2,94E-09	4,89E-10	7,40E-11	3,84E-11	3,00E-11	1,025
Standard deviation of the data point (exp:2):
Time	Ap	Bp	Yp	MYp	MYpYp	MYpYpYp	MYpYpYpYp	Bias
0	2,77E-09	3,37E-09	4,81E-10	3,84E-11	1,49E-11	1,68E-11	2,11E-10	0,02888
20	2,14E-09	5,43E-09	1,75E-10	2,43E-11	6,62E-12	7,11E-12	2,28E-11	0,05231
40	2,14E-09	5,43E-09	1,75E-10	2,43E-11	6,62E-12	7,11E-12	2,28E-11	0,05231
60	2,14E-09	5,43E-09	1,75E-10	2,43E-11	6,62E-12	7,11E-12	2,28E-11	0,05231
80	2,60E-09	6,63E-09	2,95E-10	4,01E-11	1,10E-11	1,00E-11	2,72E-11	0,04937
100	2,60E-09	6,63E-09	2,95E-10	4,01E-11	1,10E-11	1,00E-11	2,72E-11	0,04937
120	2,60E-09	6,63E-09	2,95E-10	4,01E-11	1,10E-11	1,00E-11	2,72E-11	0,04937
140	2,37E-09	6,03E-09	2,12E-10	2,99E-11	7,38E-12	7,31E-12	2,29E-11	0,05178
160	2,37E-09	6,03E-09	2,12E-10	2,99E-11	7,38E-12	7,31E-12	2,29E-11	0,05178
180	2,37E-09	6,03E-09	2,12E-10	2,99E-11	7,38E-12	7,31E-12	2,29E-11	0,05178
Cross-validation scenario: 2
Stimuli:
asp
Observation equations (exp:1):
Ap=(x17*1e-006)
Bp=(x19*1e-006)
Yp=(x22*1e-006)
MYp=(x24*1e-006)
MYpYp=(x25*1e-006)
MYpYpYp=(x26*1e-006)
MYpYpYpYp=(x27*1e-006)
Bias=((x23*1e-006) + (x24*1e-006))./((x23*1e-006) +(x24*1e-006) +(x25*1e-006) +(x26*1e-006) +(x27*1e-006))
Initial condition (exp:1):
x2 (t0)	4,393
x3 (t0)	0
x4 (t0)	0
x5 (t0)	3,53
x6 (t0)	0,6236
x7 (t0)	0
x8 (t0)	0
x9 (t0)	0,4002
x10(t0)	0
x11(t0)	0
x12(t0)	0,4403
x13(t0)	0,6864
x14(t0)	0
x15(t0)	0
x16(t0)	2,405
x17(t0)	0,05376
x18(t0)	2,72
x19(t0)	0,04349
x20(t0)	32,61
x21(t0)	15
x22(t0)	0,006729
x23(t0)	0,003187
x24(t0)	0,001069
x25(t0)	0,0002395
x26(t0)	0,0003539
x27(t0)	0,002804
Measurement data:
Measured data in exp:1:
Time	Ap	Bp	Yp	MYp	MYpYp	MYpYpYp	MYpYpYpYp	Bias
0	5,36E-08	4,01E-08	7,05E-09	1,12E-09	2,38E-10	3,41E-10	2,83E-09	0,5524
20	2,37E-08	6,20E-08	4,41E-09	5,12E-10	1,03E-10	7,55E-11	1,57E-10	1,047
40	2,32E-08	6,14E-08	4,27E-09	4,31E-10	1,06E-10	8,82E-11	7,99E-11	0,968
60	2,53E-08	6,21E-08	4,23E-09	5,39E-10	1,15E-10	6,61E-11	1,20E-10	0,8569
80	2,31E-08	5,65E-08	2,82E-09	3,30E-10	4,63E-11	1,15E-11	3,55E-11	1,014
100	2,27E-08	5,46E-08	2,99E-09	3,44E-10	2,97E-11	2,13E-11	3,64E-11	0,8948
120	1,85E-08	5,93E-08	2,42E-09	3,77E-10	6,12E-11	1,88E-11	4,69E-11	0,9956
140	1,94E-08	5,21E-08	2,17E-09	2,60E-10	1,20E-11	1,51E-11	1,07E-11	1,048
160	1,71E-08	4,84E-08	2,33E-09	2,71E-10	1,32E-11	3,57E-12	2,42E-11	1,118
180	1,87E-08	5,20E-08	1,89E-09	2,90E-10	1,91E-11	1,26E-12	1,58E-11	1,029
Standard deviation of the data point (exp:1):
Time	Ap	Bp	Yp	MYp	MYpYp	MYpYpYp	MYpYpYpYp	Bias
0	2,83E-09	2,78E-09	3,64E-10	5,63E-11	1,36E-11	1,91E-11	1,42E-10	0,03223
20	1,45E-09	3,53E-09	2,51E-10	3,11E-11	8,18E-12	7,79E-12	2,34E-11	0,05088
40	1,45E-09	3,53E-09	2,51E-10	3,11E-11	8,18E-12	7,79E-12	2,34E-11	0,05088
60	1,45E-09	3,53E-09	2,51E-10	3,11E-11	8,18E-12	7,79E-12	2,34E-11	0,05088
80	1,37E-09	3,30E-09	1,93E-10	2,48E-11	6,77E-12	7,15E-12	2,28E-11	0,05208
100	1,37E-09	3,30E-09	1,93E-10	2,48E-11	6,77E-12	7,15E-12	2,28E-11	0,05208
120	1,37E-09	3,30E-09	1,93E-10	2,48E-11	6,77E-12	7,15E-12	2,28E-11	0,05208
140	1,31E-09	3,11E-09	1,70E-10	2,20E-11	6,51E-12	7,10E-12	2,27E-11	0,05235
160	1,31E-09	3,11E-09	1,70E-10	2,20E-11	6,51E-12	7,10E-12	2,27E-11	0,05235
180	1,31E-09	3,11E-09	1,70E-10	2,20E-11	6,51E-12	7,10E-12	2,27E-11	0,05235
Observation equations (exp:2):
Ap=(x17*1e-006)
Bp=(x19*1e-006)
Yp=(x22*1e-006)
MYp=(x24*1e-006)
MYpYp=(x25*1e-006)
MYpYpYp=(x26*1e-006)
MYpYpYpYp=(x27*1e-006)
Bias=((x23*1e-006) + (x24*1e-006))./((x23*1e-006) +(x24*1e-006) +(x25*1e-006) +(x26*1e-006) +(x27*1e-006))
Initial condition (exp:2):
x2 (t0)	5,166
x3 (t0)	0
x4 (t0)	0
x5 (t0)	3,134
x6 (t0)	0,5552
x7 (t0)	0
x8 (t0)	0
x9 (t0)	0,2508
x10(t0)	0
x11(t0)	0
x12(t0)	0,4389
x13(t0)	0,6222
x14(t0)	0
x15(t0)	0
x16(t0)	2,665
x17(t0)	0,04119
x18(t0)	3,701
x19(t0)	0,06047
x20(t0)	32,44
x21(t0)	12,88
x22(t0)	0,009236
x23(t0)	0,003818
x24(t0)	0,0007851
x25(t0)	0,0002713
x26(t0)	0,0004674
x27(t0)	0,003341
Measurement data:
Measured data in exp:2:
Time	Ap	Bp	Yp	MYp	MYpYp	MYpYpYp	MYpYpYpYp	Bias
0	4,30E-08	6,05E-08	9,15E-09	7,78E-10	2,72E-10	4,92E-10	3,23E-09	0,5485
20	1,57E-08	6,05E-08	1,23E-09	1,87E-10	1,29E-11	5,58E-12	1,32E-11	1,009
40	1,64E-08	6,22E-08	1,17E-09	2,11E-10	1,79E-11	8,63E-12	2,28E-11	1,037
60	1,62E-08	6,39E-08	1,17E-09	1,68E-10	1,44E-11	1,07E-12	2,59E-11	1,038
80	2,07E-08	6,89E-08	2,82E-09	4,18E-10	5,00E-11	2,13E-11	5,95E-11	0,9761
100	2,14E-08	7,03E-08	3,26E-09	4,04E-10	4,66E-11	2,79E-11	3,06E-11	1,013
120	1,97E-08	7,47E-08	2,89E-09	3,79E-10	6,00E-11	2,65E-11	1,13E-11	1,045
140	1,77E-08	6,89E-08	2,02E-09	2,67E-10	2,68E-11	7,18E-12	2,72E-11	1,051
160	1,86E-08	6,60E-08	1,99E-09	2,52E-10	2,61E-11	3,94E-12	3,87E-11	0,9551
180	1,76E-08	7,17E-08	1,87E-09	2,86E-10	2,14E-11	1,21E-11	2,15E-11	1,129
Standard deviation of the data point (exp:2):
Time	Ap	Bp	Yp	MYp	MYpYp	MYpYpYp	MYpYpYpYp	Bias
0	2,25E-09	3,49E-09	4,82E-10	4,31E-11	1,50E-11	2,44E-11	1,69E-10	0,03112
20	1,21E-09	3,48E-09	1,52E-10	2,02E-11	6,42E-12	7,09E-12	2,27E-11	0,05251
40	1,21E-09	3,48E-09	1,52E-10	2,02E-11	6,42E-12	7,09E-12	2,27E-11	0,05251
60	1,21E-09	3,48E-09	1,52E-10	2,02E-11	6,42E-12	7,09E-12	2,27E-11	0,05251
80	1,36E-09	4,15E-09	1,98E-10	2,72E-11	6,98E-12	7,19E-12	2,28E-11	0,052
100	1,36E-09	4,15E-09	1,98E-10	2,72E-11	6,98E-12	7,19E-12	2,28E-11	0,052
120	1,36E-09	4,15E-09	1,98E-10	2,72E-11	6,98E-12	7,19E-12	2,28E-11	0,052
140	1,28E-09	3,82E-09	1,66E-10	2,24E-11	6,51E-12	7,10E-12	2,27E-11	0,05239
160	1,28E-09	3,82E-09	1,66E-10	2,24E-11	6,51E-12	7,10E-12	2,27E-11	0,05239
180	1,28E-09	3,82E-09	1,66E-10	2,24E-11	6,51E-12	7,10E-12	2,27E-11	0,05239
Cross-validation scenario: 3
Stimuli:
asp
Observation equations (exp:1):
Ap=(x17*1e-006)
Bp=(x19*1e-006)
Yp=(x22*1e-006)
MYp=(x24*1e-006)
MYpYp=(x25*1e-006)
MYpYpYp=(x26*1e-006)
MYpYpYpYp=(x27*1e-006)
Bias=((x23*1e-006) + (x24*1e-006))./((x23*1e-006) +(x24*1e-006) +(x25*1e-006) +(x26*1e-006) +(x27*1e-006))
Initial condition (exp:1):
x2 (t0)	6,034
x3 (t0)	0
x4 (t0)	0
x5 (t0)	4,056
x6 (t0)	0,8222
x7 (t0)	0
x8 (t0)	0
x9 (t0)	0,3414
x10(t0)	0
x11(t0)	0
x12(t0)	0,5763
x13(t0)	0,8042
x14(t0)	0
x15(t0)	0
x16(t0)	2,979
x17(t0)	0,05473
x18(t0)	2,842
x19(t0)	0,03543
x20(t0)	22,55
x21(t0)	10,39
x22(t0)	0,008992
x23(t0)	0,003857
x24(t0)	0,001118
x25(t0)	0,0002213
x26(t0)	0,0004525
x27(t0)	0,002549
Measurement data:
Measured data in exp:1:
Time	Ap	Bp	Yp	MYp	MYpYp	MYpYpYp	MYpYpYpYp	Bias
0	5,58E-08	3,69E-08	9,37E-09	1,11E-09	2,30E-10	4,58E-10	2,35E-09	0,6033
20	4,30E-08	1,28E-07	7,65E-09	7,67E-10	3,07E-10	3,39E-10	9,81E-10	0,7464
40	4,36E-08	1,21E-07	8,54E-09	8,20E-10	2,72E-10	3,44E-10	1,04E-09	0,7825
60	4,06E-08	1,11E-07	7,92E-09	8,63E-10	2,95E-10	3,24E-10	1,04E-09	0,7972
80	3,92E-08	1,10E-07	3,72E-09	5,12E-10	9,60E-11	4,92E-11	6,30E-11	0,957
100	3,35E-08	1,08E-07	3,54E-09	4,63E-10	7,93E-11	3,53E-11	6,66E-11	0,955
120	3,72E-08	1,03E-07	3,71E-09	4,38E-10	8,68E-11	4,67E-11	1,02E-10	1,061
140	3,85E-08	9,92E-08	2,39E-09	3,39E-10	4,58E-11	1,88E-11	5,83E-12	1,043
160	3,46E-08	1,02E-07	2,48E-09	3,31E-10	4,31E-11	8,25E-12	3,56E-11	0,99
180	3,55E-08	9,81E-08	2,40E-09	3,07E-10	4,72E-11	1,08E-11	1,17E-11	0,9553
Standard deviation of the data point (exp:1):
Time	Ap	Bp	Yp	MYp	MYpYp	MYpYpYp	MYpYpYpYp	Bias
0	2,88E-09	2,48E-09	4,70E-10	5,86E-11	1,28E-11	2,37E-11	1,30E-10	0,03444
20	2,28E-09	6,06E-09	4,10E-10	4,32E-11	1,58E-11	1,83E-11	5,75E-11	0,04294
40	2,28E-09	6,06E-09	4,10E-10	4,32E-11	1,58E-11	1,83E-11	5,75E-11	0,04294
60	2,28E-09	6,06E-09	4,10E-10	4,32E-11	1,58E-11	1,83E-11	5,75E-11	0,04294
80	2,11E-09	5,58E-09	2,33E-10	3,06E-11	7,79E-12	7,52E-12	2,31E-11	0,05134
100	2,11E-09	5,58E-09	2,33E-10	3,06E-11	7,79E-12	7,52E-12	2,31E-11	0,05134
120	2,11E-09	5,58E-09	2,33E-10	3,06E-11	7,79E-12	7,52E-12	2,31E-11	0,05134
140	1,97E-09	5,17E-09	1,86E-10	2,47E-11	6,71E-12	7,13E-12	2,28E-11	0,05218
160	1,97E-09	5,17E-09	1,86E-10	2,47E-11	6,71E-12	7,13E-12	2,28E-11	0,05218
180	1,97E-09	5,17E-09	1,86E-10	2,47E-11	6,71E-12	7,13E-12	2,28E-11	0,05218
Observation equations (exp:2):
Ap=(x17*1e-006)
Bp=(x19*1e-006)
Yp=(x22*1e-006)
MYp=(x24*1e-006)
MYpYp=(x25*1e-006)
MYpYpYp=(x26*1e-006)
MYpYpYpYp=(x27*1e-006)
Bias=((x23*1e-006) + (x24*1e-006))./((x23*1e-006) +(x24*1e-006) +(x25*1e-006) +(x26*1e-006) +(x27*1e-006))
Initial condition (exp:2):
x2 (t0)	6,522
x3 (t0)	0
x4 (t0)	0
x5 (t0)	4,146
x6 (t0)	0,7607
x7 (t0)	0
x8 (t0)	0
x9 (t0)	0,3866
x10(t0)	0
x11(t0)	0
x12(t0)	0,5867
x13(t0)	1,037
x14(t0)	0
x15(t0)	0
x16(t0)	3,258
x17(t0)	0,07368
x18(t0)	3,624
x19(t0)	0,02941
x20(t0)	18,68
x21(t0)	13,56
x22(t0)	0,0059
x23(t0)	0,003633
x24(t0)	0,001527
x25(t0)	0,0001581
x26(t0)	0,0005265
x27(t0)	0,001896
Measurement data:
Measured data in exp:2:
Time	Ap	Bp	Yp	MYp	MYpYp	MYpYpYp	MYpYpYpYp	Bias
0	7,26E-08	3,24E-08	6,04E-09	1,37E-09	1,47E-10	5,07E-10	1,99E-09	0,6272
20	3,03E-08	1,29E-07	2,18E-09	3,36E-10	3,05E-11	2,34E-11	5,44E-11	1,066
40	3,24E-08	1,10E-07	2,21E-09	2,70E-10	3,86E-11	3,60E-12	7,11E-12	1,012
60	3,37E-08	1,07E-07	2,44E-09	2,90E-10	2,77E-11	7,23E-12	4,24E-11	1,043
80	4,08E-08	1,44E-07	8,39E-09	7,79E-10	2,90E-10	3,73E-10	1,20E-09	0,719
100	4,21E-08	1,49E-07	7,77E-09	7,76E-10	2,86E-10	3,68E-10	1,25E-09	0,6936
120	3,93E-08	1,37E-07	8,01E-09	7,51E-10	2,94E-10	3,56E-10	1,20E-09	0,7374
140	3,85E-08	1,23E-07	4,16E-09	4,63E-10	9,66E-11	5,13E-11	6,19E-11	0,9604
160	3,53E-08	1,29E-07	3,99E-09	4,43E-10	8,36E-11	4,21E-11	6,80E-11	0,9484
180	3,81E-08	1,36E-07	3,50E-09	5,05E-10	1,07E-10	3,62E-11	1,00E-10	0,9374
Standard deviation of the data point (exp:2):
Time	Ap	Bp	Yp	MYp	MYpYp	MYpYpYp	MYpYpYpYp	Bias
0	3,79E-09	2,27E-09	3,26E-10	7,84E-11	1,02E-11	2,73E-11	9,75E-11	0,0371
20	1,85E-09	5,99E-09	1,79E-10	2,32E-11	6,60E-12	7,11E-12	2,28E-11	0,05226
40	1,85E-09	5,99E-09	1,79E-10	2,32E-11	6,60E-12	7,11E-12	2,28E-11	0,05226
60	1,85E-09	5,99E-09	1,79E-10	2,32E-11	6,60E-12	7,11E-12	2,28E-11	0,05226
80	2,22E-09	7,36E-09	4,33E-10	4,14E-11	1,60E-11	1,95E-11	6,45E-11	0,04132
100	2,22E-09	7,36E-09	4,33E-10	4,14E-11	1,60E-11	1,95E-11	6,45E-11	0,04132
120	2,22E-09	7,36E-09	4,33E-10	4,14E-11	1,60E-11	1,95E-11	6,45E-11	0,04132
140	2,04E-09	6,68E-09	2,36E-10	2,99E-11	7,76E-12	7,53E-12	2,31E-11	0,05126
160	2,04E-09	6,68E-09	2,36E-10	2,99E-11	7,76E-12	7,53E-12	2,31E-11	0,05126
180	2,04E-09	6,68E-09	2,36E-10	2,99E-11	7,76E-12	7,53E-12	2,31E-11	0,05126
Cross-validation scenario: 4
Stimuli:
asp
Observation equations (exp:1):
Ap=(x17*1e-006)
Bp=(x19*1e-006)
Yp=(x22*1e-006)
MYp=(x24*1e-006)
MYpYp=(x25*1e-006)
MYpYpYp=(x26*1e-006)
MYpYpYpYp=(x27*1e-006)
Bias=((x23*1e-006) + (x24*1e-006))./((x23*1e-006) +(x24*1e-006) +(x25*1e-006) +(x26*1e-006) +(x27*1e-006))
Initial condition (exp:1):
x2 (t0)	7,547
x3 (t0)	0
x4 (t0)	0
x5 (t0)	3,652
x6 (t0)	0,837
x7 (t0)	0
x8 (t0)	0
x9 (t0)	0,3462
x10(t0)	0
x11(t0)	0
x12(t0)	0,7421
x13(t0)	0,8179
x14(t0)	0
x15(t0)	0
x16(t0)	2,531
x17(t0)	0,06669
x18(t0)	2,256
x19(t0)	0,02924
x20(t0)	18,86
x21(t0)	10,24
x22(t0)	0,009672
x23(t0)	0,004068
x24(t0)	0,0009305
x25(t0)	0,0002841
x26(t0)	0,0003748
x27(t0)	0,002162
Measurement data:
Measured data in exp:1:
Time	Ap	Bp	Yp	MYp	MYpYp	MYpYpYp	MYpYpYpYp	Bias
0	7,12E-08	3,09E-08	9,26E-09	8,92E-10	2,52E-10	4,18E-10	2,12E-09	0,5244
20	4,33E-08	9,26E-08	8,87E-09	7,27E-10	3,24E-10	4,76E-10	1,91E-09	0,6201
40	4,60E-08	9,61E-08	9,32E-09	7,37E-10	3,20E-10	4,88E-10	1,99E-09	0,6071
60	4,63E-08	1,03E-07	9,48E-09	7,43E-10	3,50E-10	4,94E-10	2,03E-09	0,6174
80	4,24E-08	8,90E-08	4,39E-09	5,46E-10	1,07E-10	7,00E-11	1,01E-10	0,9533
100	4,21E-08	8,39E-08	4,73E-09	5,43E-10	1,10E-10	7,14E-11	1,36E-10	1,022
120	4,15E-08	9,81E-08	4,04E-09	5,02E-10	1,25E-10	6,75E-11	8,99E-11	0,8878
140	3,89E-08	8,42E-08	2,70E-09	3,41E-10	4,12E-11	8,22E-12	1,75E-11	1,031
160	3,69E-08	8,85E-08	2,71E-09	3,67E-10	5,63E-11	1,61E-11	3,29E-11	1,1
180	3,60E-08	7,28E-08	2,73E-09	3,65E-10	4,42E-11	2,09E-11	9,08E-11	1,099
Standard deviation of the data point (exp:1):
Time	Ap	Bp	Yp	MYp	MYpYp	MYpYpYp	MYpYpYpYp	Bias
0	3,45E-09	2,27E-09	5,03E-10	4,98E-11	1,56E-11	2,00E-11	1,11E-10	0,03588
20	2,42E-09	5,21E-09	5,06E-10	4,09E-11	1,82E-11	2,61E-11	1,02E-10	0,03587
40	2,42E-09	5,21E-09	5,06E-10	4,09E-11	1,82E-11	2,61E-11	1,02E-10	0,03587
60	2,42E-09	5,21E-09	5,06E-10	4,09E-11	1,82E-11	2,61E-11	1,02E-10	0,03587
80	2,23E-09	4,81E-09	2,55E-10	3,20E-11	8,39E-12	7,91E-12	2,35E-11	0,05076
100	2,23E-09	4,81E-09	2,55E-10	3,20E-11	8,39E-12	7,91E-12	2,35E-11	0,05076
120	2,23E-09	4,81E-09	2,55E-10	3,20E-11	8,39E-12	7,91E-12	2,35E-11	0,05076
140	2,08E-09	4,48E-09	1,95E-10	2,53E-11	6,82E-12	7,16E-12	2,28E-11	0,05205
160	2,08E-09	4,48E-09	1,95E-10	2,53E-11	6,82E-12	7,16E-12	2,28E-11	0,05205
180	2,08E-09	4,48E-09	1,95E-10	2,53E-11	6,82E-12	7,16E-12	2,28E-11	0,05205
Observation equations (exp:2):
Ap=(x17*1e-006)
Bp=(x19*1e-006)
Yp=(x22*1e-006)
MYp=(x24*1e-006)
MYpYp=(x25*1e-006)
MYpYpYp=(x26*1e-006)
MYpYpYpYp=(x27*1e-006)
Bias=((x23*1e-006) + (x24*1e-006))./((x23*1e-006) +(x24*1e-006) +(x25*1e-006) +(x26*1e-006) +(x27*1e-006))
Initial condition (exp:2):
x2 (t0)	5,902
x3 (t0)	0
x4 (t0)	0
x5 (t0)	2,426
x6 (t0)	1,044
x7 (t0)	0
x8 (t0)	0
x9 (t0)	0,2116
x10(t0)	0
x11(t0)	0
x12(t0)	0,6143
x13(t0)	1,015
x14(t0)	0
x15(t0)	0
x16(t0)	2,898
x17(t0)	0,08705
x18(t0)	1,833
x19(t0)	0,02726
x20(t0)	12,38
x21(t0)	11,53
x22(t0)	0,01323
x23(t0)	0,005121
x24(t0)	0,0008317
x25(t0)	0,000207
x26(t0)	0,0004885
x27(t0)	0,00243
Measurement data:
Measured data in exp:2:
Time	Ap	Bp	Yp	MYp	MYpYp	MYpYpYp	MYpYpYpYp	Bias
0	8,83E-08	2,88E-08	1,39E-08	8,52E-10	2,01E-10	4,56E-10	2,58E-09	0,6809
20	3,90E-08	7,29E-08	3,08E-09	4,71E-10	6,38E-11	4,51E-11	3,77E-11	0,9916
40	3,74E-08	7,23E-08	2,95E-09	4,46E-10	6,30E-11	2,58E-11	6,22E-11	0,9826
60	3,83E-08	6,34E-08	3,28E-09	4,57E-10	7,04E-11	2,05E-11	2,63E-11	0,9178
80	4,92E-08	8,39E-08	1,12E-08	6,93E-10	3,94E-10	8,11E-10	3,27E-09	0,4453
100	4,49E-08	7,95E-08	1,27E-08	8,44E-10	4,08E-10	7,95E-10	3,47E-09	0,4417
120	4,97E-08	8,25E-08	1,19E-08	7,91E-10	3,83E-10	7,08E-10	3,63E-09	0,5095
140	4,25E-08	8,26E-08	4,69E-09	7,59E-10	1,76E-10	1,46E-10	3,45E-10	0,9089
160	4,21E-08	7,51E-08	5,02E-09	7,11E-10	1,72E-10	1,40E-10	3,27E-10	0,955
180	4,07E-08	8,23E-08	5,22E-09	7,39E-10	1,76E-10	1,41E-10	3,18E-10	0,916
Standard deviation of the data point (exp:2):
Time	Ap	Bp	Yp	MYp	MYpYp	MYpYpYp	MYpYpYpYp	Bias
0	4,44E-09	2,20E-09	6,76E-10	4,52E-11	1,22E-11	2,54E-11	1,24E-10	0,03661
20	2,10E-09	3,82E-09	2,06E-10	2,91E-11	7,22E-12	7,26E-12	2,28E-11	0,05187
40	2,10E-09	3,82E-09	2,06E-10	2,91E-11	7,22E-12	7,26E-12	2,28E-11	0,05187
60	2,10E-09	3,82E-09	2,06E-10	2,91E-11	7,22E-12	7,26E-12	2,28E-11	0,05187
80	2,55E-09	4,58E-09	6,04E-10	4,16E-11	2,20E-11	3,80E-11	1,79E-10	0,029
100	2,55E-09	4,58E-09	6,04E-10	4,16E-11	2,20E-11	3,80E-11	1,79E-10	0,029
120	2,55E-09	4,58E-09	6,04E-10	4,16E-11	2,20E-11	3,80E-11	1,79E-10	0,029
140	2,32E-09	4,20E-09	2,96E-10	4,01E-11	1,10E-11	1,00E-11	2,73E-11	0,04934
160	2,32E-09	4,20E-09	2,96E-10	4,01E-11	1,10E-11	1,00E-11	2,73E-11	0,04934
180	2,32E-09	4,20E-09	2,96E-10	4,01E-11	1,10E-11	1,00E-11	2,73E-11	0,04934
Cross-validation scenario: 5
Stimuli:
asp
Observation equations (exp:1):
Ap=(x17*1e-006)
Bp=(x19*1e-006)
Yp=(x22*1e-006)
MYp=(x24*1e-006)
MYpYp=(x25*1e-006)
MYpYpYp=(x26*1e-006)
MYpYpYpYp=(x27*1e-006)
Bias=((x23*1e-006) + (x24*1e-006))./((x23*1e-006) +(x24*1e-006) +(x25*1e-006) +(x26*1e-006) +(x27*1e-006))
Initial condition (exp:1):
x2 (t0)	6,62
x3 (t0)	0
x4 (t0)	0
x5 (t0)	4,919
x6 (t0)	0,526
x7 (t0)	0
x8 (t0)	0
x9 (t0)	0,2515
x10(t0)	0
x11(t0)	0
x12(t0)	0,613
x13(t0)	0,8915
x14(t0)	0
x15(t0)	0
x16(t0)	2,627
x17(t0)	0,05328
x18(t0)	2,005
x19(t0)	0,02199
x20(t0)	22,8
x21(t0)	6,696
x22(t0)	0,01207
x23(t0)	0,005182
x24(t0)	0,001165
x25(t0)	0,0001862
x26(t0)	0,0003894
x27(t0)	0,002199
Measurement data:
Measured data in exp:1:
Time	Ap	Bp	Yp	MYp	MYpYp	MYpYpYp	MYpYpYpYp	Bias
0	4,91E-08	1,83E-08	1,12E-08	1,15E-09	1,91E-10	3,96E-10	2,22E-09	0,7136
20	5,50E-08	1,05E-07	6,62E-09	7,53E-10	2,64E-10	2,49E-10	6,01E-10	0,8595
40	5,67E-08	1,02E-07	6,09E-09	8,32E-10	2,59E-10	2,49E-10	7,29E-10	0,9183
60	5,39E-08	1,04E-07	7,22E-09	7,92E-10	2,75E-10	2,62E-10	6,67E-10	0,8699
80	4,85E-08	9,37E-08	3,03E-09	4,96E-10	6,90E-11	2,04E-11	3,84E-11	0,9798
100	5,41E-08	8,86E-08	2,99E-09	5,02E-10	7,46E-11	3,08E-11	2,75E-11	1,001
120	5,11E-08	9,00E-08	3,14E-09	4,71E-10	7,24E-11	3,66E-11	2,80E-11	1,012
140	4,66E-08	8,89E-08	2,21E-09	3,18E-10	2,52E-11	1,76E-11	7,01E-12	1,069
160	4,60E-08	9,46E-08	2,21E-09	3,14E-10	2,64E-11	1,43E-11	4,53E-11	1,017
180	4,64E-08	8,94E-08	2,01E-09	3,03E-10	2,07E-11	1,24E-11	2,34E-11	0,9574
Standard deviation of the data point (exp:1):
Time	Ap	Bp	Yp	MYp	MYpYp	MYpYpYp	MYpYpYpYp	Bias
0	2,81E-09	2,05E-09	6,19E-10	6,09E-11	1,13E-11	2,07E-11	1,12E-10	0,03842
20	2,91E-09	5,60E-09	3,53E-10	4,49E-11	1,43E-11	1,44E-11	4,01E-11	0,04655
40	2,91E-09	5,60E-09	3,53E-10	4,49E-11	1,43E-11	1,44E-11	4,01E-11	0,04655
60	2,91E-09	5,60E-09	3,53E-10	4,49E-11	1,43E-11	1,44E-11	4,01E-11	0,04655
80	2,67E-09	5,16E-09	2,09E-10	2,96E-11	7,31E-12	7,28E-12	2,28E-11	0,05183
100	2,67E-09	5,16E-09	2,09E-10	2,96E-11	7,31E-12	7,28E-12	2,28E-11	0,05183
120	2,67E-09	5,16E-09	2,09E-10	2,96E-11	7,31E-12	7,28E-12	2,28E-11	0,05183
140	2,48E-09	4,80E-09	1,73E-10	2,39E-11	6,59E-12	7,11E-12	2,28E-11	0,05233
160	2,48E-09	4,80E-09	1,73E-10	2,39E-11	6,59E-12	7,11E-12	2,28E-11	0,05233
180	2,48E-09	4,80E-09	1,73E-10	2,39E-11	6,59E-12	7,11E-12	2,28E-11	0,05233
Observation equations (exp:2):
Ap=(x17*1e-006)
Bp=(x19*1e-006)
Yp=(x22*1e-006)
MYp=(x24*1e-006)
MYpYp=(x25*1e-006)
MYpYpYp=(x26*1e-006)
MYpYpYpYp=(x27*1e-006)
Bias=((x23*1e-006) + (x24*1e-006))./((x23*1e-006) +(x24*1e-006) +(x25*1e-006) +(x26*1e-006) +(x27*1e-006))
Initial condition (exp:2):
x2 (t0)	7,617
x3 (t0)	0
x4 (t0)	0
x5 (t0)	5,789
x6 (t0)	0,6386
x7 (t0)	0
x8 (t0)	0
x9 (t0)	0,3183
x10(t0)	0
x11(t0)	0
x12(t0)	0,5726
x13(t0)	1,202
x14(t0)	0
x15(t0)	0
x16(t0)	2,541
x17(t0)	0,03523
x18(t0)	2,717
x19(t0)	0,02948
x20(t0)	14,5
x21(t0)	8,611
x22(t0)	0,01094
x23(t0)	0,005534
x24(t0)	0,001395
x25(t0)	0,0001123
x26(t0)	0,0003736
x27(t0)	0,001883
Measurement data:
Measured data in exp:2:
Time	Ap	Bp	Yp	MYp	MYpYp	MYpYpYp	MYpYpYpYp	Bias
0	3,23E-08	2,62E-08	1,16E-08	1,38E-09	1,20E-10	3,50E-10	1,93E-09	0,7705
20	3,49E-08	8,99E-08	1,83E-09	2,37E-10	2,38E-11	1,12E-11	9,37E-12	0,9273
40	3,61E-08	9,48E-08	1,56E-09	2,29E-10	3,08E-11	2,14E-11	1,65E-11	0,966
60	3,49E-08	9,77E-08	1,57E-09	2,60E-10	1,71E-11	9,68E-12	1,20E-11	1,062
80	4,69E-08	1,14E-07	7,08E-09	8,57E-10	2,64E-10	2,68E-10	7,53E-10	0,8947
100	4,93E-08	1,26E-07	7,14E-09	8,96E-10	2,72E-10	2,80E-10	8,46E-10	0,8511
120	4,70E-08	1,12E-07	7,26E-09	8,38E-10	2,54E-10	2,96E-10	8,24E-10	0,8301
140	4,46E-08	1,10E-07	2,92E-09	4,40E-10	7,54E-11	2,25E-11	1,39E-11	1,026
160	3,64E-08	1,13E-07	2,97E-09	4,31E-10	6,00E-11	2,68E-11	3,19E-11	0,9916
180	4,69E-08	1,08E-07	3,00E-09	4,09E-10	6,26E-11	2,39E-11	3,12E-11	0,9359
Standard deviation of the data point (exp:2):
Time	Ap	Bp	Yp	MYp	MYpYp	MYpYpYp	MYpYpYpYp	Bias
0	1,98E-09	2,27E-09	5,64E-10	7,20E-11	8,51E-12	2,00E-11	9,68E-11	0,04067
20	2,06E-09	5,21E-09	1,61E-10	2,21E-11	6,48E-12	7,09E-12	2,27E-11	0,05244
40	2,06E-09	5,21E-09	1,61E-10	2,21E-11	6,48E-12	7,09E-12	2,27E-11	0,05244
60	2,06E-09	5,21E-09	1,61E-10	2,21E-11	6,48E-12	7,09E-12	2,27E-11	0,05244
80	2,50E-09	6,36E-09	3,70E-10	4,65E-11	1,54E-11	1,62E-11	4,63E-11	0,0456
100	2,50E-09	6,36E-09	3,70E-10	4,65E-11	1,54E-11	1,62E-11	4,63E-11	0,0456
120	2,50E-09	6,36E-09	3,70E-10	4,65E-11	1,54E-11	1,62E-11	4,63E-11	0,0456
140	2,28E-09	5,79E-09	1,99E-10	2,84E-11	7,08E-12	7,21E-12	2,28E-11	0,05199
160	2,28E-09	5,79E-09	1,99E-10	2,84E-11	7,08E-12	7,21E-12	2,28E-11	0,05199
180	2,28E-09	5,79E-09	1,99E-10	2,84E-11	7,08E-12	7,21E-12	2,28E-11	0,05199
Cross-validation scenario: 6
Stimuli:
asp
Observation equations (exp:1):
Ap=(x17*1e-006)
Bp=(x19*1e-006)
Yp=(x22*1e-006)
MYp=(x24*1e-006)
MYpYp=(x25*1e-006)
MYpYpYp=(x26*1e-006)
MYpYpYpYp=(x27*1e-006)
Bias=((x23*1e-006) + (x24*1e-006))./((x23*1e-006) +(x24*1e-006) +(x25*1e-006) +(x26*1e-006) +(x27*1e-006))
Initial condition (exp:1):
x2 (t0)	5,33
x3 (t0)	0
x4 (t0)	0
x5 (t0)	5,275
x6 (t0)	0,3522
x7 (t0)	0
x8 (t0)	0
x9 (t0)	0,3089
x10(t0)	0
x11(t0)	0
x12(t0)	0,8167
x13(t0)	0,6235
x14(t0)	0
x15(t0)	0
x16(t0)	2,958
x17(t0)	0,04375
x18(t0)	2,181
x19(t0)	0,02436
x20(t0)	26,05
x21(t0)	5,825
x22(t0)	0,01254
x23(t0)	0,004087
x24(t0)	0,001303
x25(t0)	0,0001893
x26(t0)	0,0005023
x27(t0)	0,002187
Measurement data:
Measured data in exp:1:
Time	Ap	Bp	Yp	MYp	MYpYp	MYpYpYp	MYpYpYpYp	Bias
0	4,63E-08	2,51E-08	1,41E-08	1,43E-09	1,86E-10	5,14E-10	2,22E-09	0,6338
20	6,27E-08	1,19E-07	5,36E-09	6,44E-10	1,75E-10	1,20E-10	2,99E-10	0,8624
40	6,79E-08	1,22E-07	5,71E-09	6,61E-10	1,73E-10	1,34E-10	3,03E-10	0,9314
60	6,19E-08	1,21E-07	4,95E-09	6,68E-10	1,53E-10	1,25E-10	2,76E-10	0,8883
80	5,73E-08	1,11E-07	2,45E-09	3,54E-10	4,15E-11	2,30E-11	1,58E-11	1,036
100	5,45E-08	1,03E-07	2,57E-09	3,68E-10	5,22E-11	2,25E-11	1,70E-11	1,046
120	5,10E-08	1,19E-07	2,80E-09	3,89E-10	4,33E-11	3,24E-11	5,36E-11	0,9682
140	4,90E-08	8,91E-08	1,97E-09	3,18E-10	2,87E-11	5,50E-12	2,49E-11	0,8824
160	5,05E-08	1,15E-07	1,87E-09	2,81E-10	2,12E-11	2,19E-12	3,46E-11	0,9836
180	4,78E-08	1,04E-07	1,98E-09	2,73E-10	2,19E-11	8,88E-12	2,78E-11	1,134
Standard deviation of the data point (exp:1):
Time	Ap	Bp	Yp	MYp	MYpYp	MYpYpYp	MYpYpYpYp	Bias
0	2,36E-09	2,12E-09	6,42E-10	6,75E-11	1,14E-11	2,61E-11	1,12E-10	0,03644
20	3,08E-09	6,38E-09	2,98E-10	3,74E-11	1,05E-11	9,68E-12	2,67E-11	0,04928
40	3,08E-09	6,38E-09	2,98E-10	3,74E-11	1,05E-11	9,68E-12	2,67E-11	0,04928
60	3,08E-09	6,38E-09	2,98E-10	3,74E-11	1,05E-11	9,68E-12	2,67E-11	0,04928
80	2,82E-09	5,87E-09	1,96E-10	2,61E-11	6,88E-12	7,17E-12	2,28E-11	0,05204
100	2,82E-09	5,87E-09	1,96E-10	2,61E-11	6,88E-12	7,17E-12	2,28E-11	0,05204
120	2,82E-09	5,87E-09	1,96E-10	2,61E-11	6,88E-12	7,17E-12	2,28E-11	0,05204
140	2,61E-09	5,44E-09	1,67E-10	2,22E-11	6,51E-12	7,10E-12	2,27E-11	0,05238
160	2,61E-09	5,44E-09	1,67E-10	2,22E-11	6,51E-12	7,10E-12	2,27E-11	0,05238
180	2,61E-09	5,44E-09	1,67E-10	2,22E-11	6,51E-12	7,10E-12	2,27E-11	0,05238
Observation equations (exp:2):
Ap=(x17*1e-006)
Bp=(x19*1e-006)
Yp=(x22*1e-006)
MYp=(x24*1e-006)
MYpYp=(x25*1e-006)
MYpYpYp=(x26*1e-006)
MYpYpYpYp=(x27*1e-006)
Bias=((x23*1e-006) + (x24*1e-006))./((x23*1e-006) +(x24*1e-006) +(x25*1e-006) +(x26*1e-006) +(x27*1e-006))
Initial condition (exp:2):
x2 (t0)	4,501
x3 (t0)	0
x4 (t0)	0
x5 (t0)	6,744
x6 (t0)	0,2709
x7 (t0)	0
x8 (t0)	0
x9 (t0)	0,3677
x10(t0)	0
x11(t0)	0
x12(t0)	0,553
x13(t0)	0,6632
x14(t0)	0
x15(t0)	0
x16(t0)	1,928
x17(t0)	0,04718
x18(t0)	2,204
x19(t0)	0,02411
x20(t0)	21,99
x21(t0)	4,369
x22(t0)	0,01361
x23(t0)	0,004915
x24(t0)	0,001612
x25(t0)	0,0002434
x26(t0)	0,0005389
x27(t0)	0,002558
Measurement data:
Measured data in exp:2:
Time	Ap	Bp	Yp	MYp	MYpYp	MYpYpYp	MYpYpYpYp	Bias
0	4,94E-08	2,14E-08	1,30E-08	1,82E-09	2,36E-10	5,53E-10	2,51E-09	0,6502
20	2,61E-08	6,07E-08	8,36E-10	1,74E-10	2,79E-13	8,95E-12	2,14E-11	1,039
40	2,81E-08	6,78E-08	6,81E-10	1,31E-10	9,76E-12	2,01E-12	1,17E-11	1,058
60	2,49E-08	5,91E-08	8,56E-10	1,34E-10	1,15E-11	1,43E-11	6,78E-12	1,031
80	3,26E-08	7,02E-08	2,08E-09	3,42E-10	4,20E-11	1,72E-11	2,18E-11	0,9525
100	3,54E-08	7,24E-08	2,16E-09	3,88E-10	3,23E-11	2,36E-13	4,11E-11	0,9951
120	3,42E-08	7,06E-08	2,08E-09	3,77E-10	3,57E-11	1,42E-11	2,82E-11	0,9458
140	3,15E-08	6,38E-08	1,12E-09	1,82E-10	1,35E-11	3,73E-12	1,93E-11	0,9736
160	2,87E-08	6,80E-08	1,14E-09	2,37E-10	1,27E-11	1,38E-11	6,07E-12	1,016
180	3,17E-08	5,99E-08	1,30E-09	2,02E-10	1,55E-11	7,70E-12	2,02E-12	0,9618
Standard deviation of the data point (exp:2):
Time	Ap	Bp	Yp	MYp	MYpYp	MYpYpYp	MYpYpYpYp	Bias
0	2,52E-09	2,11E-09	6,94E-10	8,25E-11	1,38E-11	2,79E-11	1,30E-10	0,03687
20	1,61E-09	3,39E-09	1,44E-10	1,90E-11	6,40E-12	7,09E-12	2,27E-11	0,05256
40	1,61E-09	3,39E-09	1,44E-10	1,90E-11	6,40E-12	7,09E-12	2,27E-11	0,05256
60	1,61E-09	3,39E-09	1,44E-10	1,90E-11	6,40E-12	7,09E-12	2,27E-11	0,05256
80	1,90E-09	4,02E-09	1,75E-10	2,53E-11	6,66E-12	7,11E-12	2,28E-11	0,0523
100	1,90E-09	4,02E-09	1,75E-10	2,53E-11	6,66E-12	7,11E-12	2,28E-11	0,0523
120	1,90E-09	4,02E-09	1,75E-10	2,53E-11	6,66E-12	7,11E-12	2,28E-11	0,0523
140	1,76E-09	3,70E-09	1,51E-10	2,05E-11	6,43E-12	7,09E-12	2,27E-11	0,05252
160	1,76E-09	3,70E-09	1,51E-10	2,05E-11	6,43E-12	7,09E-12	2,27E-11	0,05252
180	1,76E-09	3,70E-09	1,51E-10	2,05E-11	6,43E-12	7,09E-12	2,27E-11	0,05252
Cross-validation scenario: 7
Stimuli:
asp
Observation equations (exp:1):
Ap=(x17*1e-006)
Bp=(x19*1e-006)
Yp=(x22*1e-006)
MYp=(x24*1e-006)
MYpYp=(x25*1e-006)
MYpYpYp=(x26*1e-006)
MYpYpYpYp=(x27*1e-006)
Bias=((x23*1e-006) + (x24*1e-006))./((x23*1e-006) +(x24*1e-006) +(x25*1e-006) +(x26*1e-006) +(x27*1e-006))
Initial condition (exp:1):
x2 (t0)	7,231
x3 (t0)	0
x4 (t0)	0
x5 (t0)	6,113
x6 (t0)	0,3846
x7 (t0)	0
x8 (t0)	0
x9 (t0)	0,3298
x10(t0)	0
x11(t0)	0
x12(t0)	0,4951
x13(t0)	0,5191
x14(t0)	0
x15(t0)	0
x16(t0)	3,948
x17(t0)	0,04378
x18(t0)	2,531
x19(t0)	0,01684
x20(t0)	30,06
x21(t0)	7,446
x22(t0)	0,01649
x23(t0)	0,005239
x24(t0)	0,001009
x25(t0)	0,0002619
x26(t0)	0,0003016
x27(t0)	0,002043
Measurement data:
Measured data in exp:1:
Time	Ap	Bp	Yp	MYp	MYpYp	MYpYpYp	MYpYpYpYp	Bias
0	4,09E-08	1,71E-08	1,76E-08	1,00E-09	2,61E-10	3,13E-10	2,10E-09	0,6504
20	7,32E-08	1,47E-07	6,57E-09	8,14E-10	2,57E-10	2,22E-10	6,87E-10	0,8717
40	7,17E-08	1,67E-07	6,33E-09	8,50E-10	2,43E-10	2,74E-10	6,93E-10	0,8611
60	6,56E-08	1,50E-07	6,60E-09	7,45E-10	2,72E-10	2,76E-10	7,21E-10	0,8442
80	6,54E-08	1,43E-07	3,37E-09	5,08E-10	8,42E-11	3,63E-11	6,69E-11	0,8406
100	6,15E-08	1,34E-07	3,53E-09	5,19E-10	6,48E-11	4,79E-11	4,50E-12	0,9619
120	6,33E-08	1,45E-07	3,52E-09	5,39E-10	7,93E-11	3,29E-11	1,81E-11	1,001
140	5,64E-08	1,30E-07	2,04E-09	3,33E-10	3,83E-11	1,78E-11	3,74E-11	0,943
160	5,42E-08	1,41E-07	2,43E-09	3,36E-10	3,38E-11	8,40E-12	5,50E-12	0,9862
180	5,82E-08	1,40E-07	2,00E-09	3,27E-10	3,37E-11	1,78E-11	1,25E-11	1,069
Standard deviation of the data point (exp:1):
Time	Ap	Bp	Yp	MYp	MYpYp	MYpYpYp	MYpYpYpYp	Bias
0	2,36E-09	1,93E-09	8,36E-10	5,35E-11	1,46E-11	1,67E-11	1,05E-10	0,03886
20	3,47E-09	8,19E-09	3,60E-10	4,41E-11	1,43E-11	1,47E-11	4,14E-11	0,04618
40	3,47E-09	8,19E-09	3,60E-10	4,41E-11	1,43E-11	1,47E-11	4,14E-11	0,04618
60	3,47E-09	8,19E-09	3,60E-10	4,41E-11	1,43E-11	1,47E-11	4,14E-11	0,04618
80	3,18E-09	7,52E-09	2,16E-10	3,01E-11	7,46E-12	7,35E-12	2,29E-11	0,05169
100	3,18E-09	7,52E-09	2,16E-10	3,01E-11	7,46E-12	7,35E-12	2,29E-11	0,05169
120	3,18E-09	7,52E-09	2,16E-10	3,01E-11	7,46E-12	7,35E-12	2,29E-11	0,05169
140	2,93E-09	6,96E-09	1,77E-10	2,44E-11	6,64E-12	7,11E-12	2,28E-11	0,05228
160	2,93E-09	6,96E-09	1,77E-10	2,44E-11	6,64E-12	7,11E-12	2,28E-11	0,05228
180	2,93E-09	6,96E-09	1,77E-10	2,44E-11	6,64E-12	7,11E-12	2,28E-11	0,05228
Observation equations (exp:2):
Ap=(x17*1e-006)
Bp=(x19*1e-006)
Yp=(x22*1e-006)
MYp=(x24*1e-006)
MYpYp=(x25*1e-006)
MYpYpYp=(x26*1e-006)
MYpYpYpYp=(x27*1e-006)
Bias=((x23*1e-006) + (x24*1e-006))./((x23*1e-006) +(x24*1e-006) +(x25*1e-006) +(x26*1e-006) +(x27*1e-006))
Initial condition (exp:2):
x2 (t0)	4,362
x3 (t0)	0
x4 (t0)	0
x5 (t0)	4,591
x6 (t0)	0,3504
x7 (t0)	0
x8 (t0)	0
x9 (t0)	0,2988
x10(t0)	0
x11(t0)	0
x12(t0)	0,41
x13(t0)	0,4331
x14(t0)	0
x15(t0)	0
x16(t0)	3,362
x17(t0)	0,0552
x18(t0)	2,546
x19(t0)	0,01642
x20(t0)	35,14
x21(t0)	9,098
x22(t0)	0,01722
x23(t0)	0,005636
x24(t0)	0,001109
x25(t0)	0,0001775
x26(t0)	0,0003122
x27(t0)	0,002461
Measurement data:
Measured data in exp:2:
Time	Ap	Bp	Yp	MYp	MYpYp	MYpYpYp	MYpYpYpYp	Bias
0	5,51E-08	1,67E-08	1,68E-08	1,13E-09	1,56E-10	2,92E-10	2,21E-09	0,6469
20	3,19E-08	7,01E-08	1,56E-09	2,41E-10	5,39E-12	1,71E-12	2,63E-11	0,9732
40	2,67E-08	6,97E-08	1,57E-09	2,84E-10	1,52E-11	7,43E-12	1,41E-11	1,037
60	2,84E-08	7,10E-08	1,60E-09	2,47E-10	1,44E-11	2,89E-12	6,10E-12	0,948
80	3,48E-08	9,38E-08	3,32E-09	5,20E-10	9,04E-11	4,85E-11	7,02E-11	1,008
100	3,33E-08	8,39E-08	3,03E-09	4,97E-10	8,92E-11	4,07E-11	4,26E-11	0,9911
120	3,66E-08	9,15E-08	3,07E-09	4,82E-10	7,09E-11	5,94E-11	6,22E-11	1,044
140	3,16E-08	7,96E-08	2,48E-09	3,54E-10	2,46E-11	2,40E-11	5,50E-12	1,07
160	3,08E-08	8,39E-08	1,79E-09	3,87E-10	3,51E-11	1,60E-11	2,21E-11	0,9209
180	3,52E-08	7,46E-08	1,68E-09	3,46E-10	3,30E-11	3,83E-12	1,07E-11	0,9826
Standard deviation of the data point (exp:2):
Time	Ap	Bp	Yp	MYp	MYpYp	MYpYpYp	MYpYpYpYp	Bias
0	2,90E-09	1,92E-09	8,72E-10	5,82E-11	1,09E-11	1,71E-11	1,25E-10	0,03841
20	1,70E-09	3,99E-09	1,56E-10	2,15E-11	6,45E-12	7,09E-12	2,27E-11	0,05248
40	1,70E-09	3,99E-09	1,56E-10	2,15E-11	6,45E-12	7,09E-12	2,27E-11	0,05248
60	1,70E-09	3,99E-09	1,56E-10	2,15E-11	6,45E-12	7,09E-12	2,27E-11	0,05248
80	2,02E-09	4,80E-09	2,14E-10	3,16E-11	7,58E-12	7,37E-12	2,29E-11	0,05173
100	2,02E-09	4,80E-09	2,14E-10	3,16E-11	7,58E-12	7,37E-12	2,29E-11	0,05173
120	2,02E-09	4,80E-09	2,14E-10	3,16E-11	7,58E-12	7,37E-12	2,29E-11	0,05173
140	1,86E-09	4,40E-09	1,74E-10	2,49E-11	6,63E-12	7,11E-12	2,28E-11	0,05232
160	1,86E-09	4,40E-09	1,74E-10	2,49E-11	6,63E-12	7,11E-12	2,28E-11	0,05232
180	1,86E-09	4,40E-09	1,74E-10	2,49E-11	6,63E-12	7,11E-12	2,28E-11	0,05232
Cross-validation scenario: 8
Stimuli:
asp
Observation equations (exp:1):
Ap=(x17*1e-006)
Bp=(x19*1e-006)
Yp=(x22*1e-006)
MYp=(x24*1e-006)
MYpYp=(x25*1e-006)
MYpYpYp=(x26*1e-006)
MYpYpYpYp=(x27*1e-006)
Bias=((x23*1e-006) + (x24*1e-006))./((x23*1e-006) +(x24*1e-006) +(x25*1e-006) +(x26*1e-006) +(x27*1e-006))
Initial condition (exp:1):
x2 (t0)	9,467
x3 (t0)	0
x4 (t0)	0
x5 (t0)	6,879
x6 (t0)	0,3221
x7 (t0)	0
x8 (t0)	0
x9 (t0)	0,3414
x10(t0)	0
x11(t0)	0
x12(t0)	0,4181
x13(t0)	0,6036
x14(t0)	0
x15(t0)	0
x16(t0)	2,75
x17(t0)	0,05996
x18(t0)	3,01
x19(t0)	0,01354
x20(t0)	20,53
x21(t0)	6,127
x22(t0)	0,01733
x23(t0)	0,004527
x24(t0)	0,001242
x25(t0)	0,000313
x26(t0)	0,0003044
x27(t0)	0,001498
Measurement data:
Measured data in exp:1:
Time	Ap	Bp	Yp	MYp	MYpYp	MYpYpYp	MYpYpYpYp	Bias
0	5,98E-08	1,42E-08	1,70E-08	1,18E-09	3,14E-10	2,79E-10	1,49E-09	0,8094
20	4,03E-08	1,07E-07	4,89E-09	6,49E-10	1,51E-10	1,08E-10	2,60E-10	0,9719
40	4,04E-08	1,25E-07	4,37E-09	5,82E-10	1,29E-10	9,89E-11	2,17E-10	0,9564
60	4,21E-08	1,21E-07	5,32E-09	5,89E-10	1,45E-10	1,09E-10	2,12E-10	0,9309
80	3,65E-08	1,06E-07	2,09E-09	2,95E-10	2,90E-11	1,13E-11	1,89E-13	1,006
100	4,13E-08	1,09E-07	2,35E-09	2,71E-10	3,04E-11	1,34E-11	1,69E-11	0,9983
120	3,69E-08	1,09E-07	1,99E-09	2,43E-10	2,72E-11	1,15E-11	7,00E-12	0,9772
140	3,21E-08	1,04E-07	1,43E-09	1,70E-10	2,52E-11	2,81E-12	6,55E-12	0,9883
160	3,30E-08	9,35E-08	1,38E-09	2,19E-10	1,07E-11	8,99E-12	1,77E-11	1,042
180	3,36E-08	1,07E-07	1,59E-09	1,57E-10	1,60E-11	5,02E-12	9,00E-12	0,9712
Standard deviation of the data point (exp:1):
Time	Ap	Bp	Yp	MYp	MYpYp	MYpYpYp	MYpYpYpYp	Bias
0	3,13E-09	1,86E-09	8,78E-10	6,46E-11	1,69E-11	1,68E-11	7,83E-11	0,04005
20	2,25E-09	6,23E-09	2,82E-10	3,48E-11	9,49E-12	8,80E-12	2,50E-11	0,04987
40	2,25E-09	6,23E-09	2,82E-10	3,48E-11	9,49E-12	8,80E-12	2,50E-11	0,04987
60	2,25E-09	6,23E-09	2,82E-10	3,48E-11	9,49E-12	8,80E-12	2,50E-11	0,04987
80	2,08E-09	5,73E-09	1,73E-10	2,26E-11	6,55E-12	7,10E-12	2,27E-11	0,05233
100	2,08E-09	5,73E-09	1,73E-10	2,26E-11	6,55E-12	7,10E-12	2,27E-11	0,05233
120	2,08E-09	5,73E-09	1,73E-10	2,26E-11	6,55E-12	7,10E-12	2,27E-11	0,05233
140	1,94E-09	5,32E-09	1,53E-10	1,99E-11	6,42E-12	7,09E-12	2,27E-11	0,0525
160	1,94E-09	5,32E-09	1,53E-10	1,99E-11	6,42E-12	7,09E-12	2,27E-11	0,0525
180	1,94E-09	5,32E-09	1,53E-10	1,99E-11	6,42E-12	7,09E-12	2,27E-11	0,0525
Observation equations (exp:2):
Ap=(x17*1e-006)
Bp=(x19*1e-006)
Yp=(x22*1e-006)
MYp=(x24*1e-006)
MYpYp=(x25*1e-006)
MYpYpYp=(x26*1e-006)
MYpYpYpYp=(x27*1e-006)
Bias=((x23*1e-006) + (x24*1e-006))./((x23*1e-006) +(x24*1e-006) +(x25*1e-006) +(x26*1e-006) +(x27*1e-006))
Initial condition (exp:2):
x2 (t0)	6,63
x3 (t0)	0
x4 (t0)	0
x5 (t0)	5,506
x6 (t0)	0,2345
x7 (t0)	0
x8 (t0)	0
x9 (t0)	0,3552
x10(t0)	0
x11(t0)	0
x12(t0)	0,551
x13(t0)	0,6174
x14(t0)	0
x15(t0)	0
x16(t0)	2,191
x17(t0)	0,04806
x18(t0)	3,764
x19(t0)	0,01829
x20(t0)	22,41
x21(t0)	6,614
x22(t0)	0,01728
x23(t0)	0,003936
x24(t0)	0,001024
x25(t0)	0,0002597
x26(t0)	0,0003698
x27(t0)	0,001227
Measurement data:
Measured data in exp:2:
Time	Ap	Bp	Yp	MYp	MYpYp	MYpYpYp	MYpYpYpYp	Bias
0	4,90E-08	1,55E-08	1,77E-08	1,03E-09	2,37E-10	3,64E-10	1,23E-09	0,7086
20	2,09E-08	7,25E-08	6,17E-10	9,56E-11	8,93E-12	6,10E-12	5,68E-12	1,049
40	2,01E-08	6,92E-08	5,07E-10	1,14E-10	1,19E-11	1,54E-11	5,47E-12	0,9376
60	2,13E-08	7,51E-08	6,49E-10	1,13E-10	8,83E-12	8,43E-13	1,19E-12	0,995
80	2,70E-08	9,92E-08	2,17E-09	2,98E-10	2,43E-11	1,67E-11	5,21E-11	1,015
100	2,61E-08	9,13E-08	2,32E-09	2,74E-10	2,12E-11	2,70E-12	6,77E-12	0,8605
120	2,76E-08	8,68E-08	2,17E-09	2,51E-10	3,60E-11	1,60E-11	2,84E-11	1,051
140	2,50E-08	8,40E-08	1,33E-09	1,09E-10	1,19E-11	1,99E-13	1,91E-11	0,9149
160	2,12E-08	8,24E-08	1,45E-09	1,36E-10	2,76E-12	2,89E-12	8,00E-12	0,9635
180	2,28E-08	7,96E-08	1,25E-09	1,87E-10	3,91E-12	2,65E-12	1,51E-11	1,073
Standard deviation of the data point (exp:2):
Time	Ap	Bp	Yp	MYp	MYpYp	MYpYpYp	MYpYpYpYp	Bias
0	2,56E-09	1,96E-09	8,75E-10	5,42E-11	1,45E-11	1,98E-11	6,54E-11	0,03987
20	1,35E-09	4,12E-09	1,44E-10	1,84E-11	6,40E-12	7,09E-12	2,27E-11	0,05256
40	1,35E-09	4,12E-09	1,44E-10	1,84E-11	6,40E-12	7,09E-12	2,27E-11	0,05256
60	1,35E-09	4,12E-09	1,44E-10	1,84E-11	6,40E-12	7,09E-12	2,27E-11	0,05256
80	1,55E-09	4,98E-09	1,81E-10	2,23E-11	6,57E-12	7,11E-12	2,28E-11	0,05223
100	1,55E-09	4,98E-09	1,81E-10	2,23E-11	6,57E-12	7,11E-12	2,28E-11	0,05223
120	1,55E-09	4,98E-09	1,81E-10	2,23E-11	6,57E-12	7,11E-12	2,28E-11	0,05223
140	1,45E-09	4,55E-09	1,52E-10	1,93E-11	6,41E-12	7,09E-12	2,27E-11	0,05251
160	1,45E-09	4,55E-09	1,52E-10	1,93E-11	6,41E-12	7,09E-12	2,27E-11	0,05251
180	1,45E-09	4,55E-09	1,52E-10	1,93E-11	6,41E-12	7,09E-12	2,27E-11	0,05251
Cross-validation scenario: 9
Stimuli:
asp
Observation equations (exp:1):
Ap=(x17*1e-006)
Bp=(x19*1e-006)
Yp=(x22*1e-006)
MYp=(x24*1e-006)
MYpYp=(x25*1e-006)
MYpYpYp=(x26*1e-006)
MYpYpYpYp=(x27*1e-006)
Bias=((x23*1e-006) + (x24*1e-006))./((x23*1e-006) +(x24*1e-006) +(x25*1e-006) +(x26*1e-006) +(x27*1e-006))
Initial condition (exp:1):
x2 (t0)	6,141
x3 (t0)	0
x4 (t0)	0
x5 (t0)	7,3
x6 (t0)	0,302
x7 (t0)	0
x8 (t0)	0
x9 (t0)	0,2295
x10(t0)	0
x11(t0)	0
x12(t0)	0,5025
x13(t0)	0,8017
x14(t0)	0
x15(t0)	0
x16(t0)	1,774
x17(t0)	0,05292
x18(t0)	2,204
x19(t0)	0,009095
x20(t0)	26,46
x21(t0)	4,72
x22(t0)	0,01873
x23(t0)	0,003939
x24(t0)	0,001111
x25(t0)	0,0002833
x26(t0)	0,0003345
x27(t0)	0,00197
Measurement data:
Measured data in exp:1:
Time	Ap	Bp	Yp	MYp	MYpYp	MYpYpYp	MYpYpYpYp	Bias
0	5,10E-08	8,41E-09	1,80E-08	1,11E-09	2,50E-10	3,44E-10	2,14E-09	0,6778
20	3,44E-08	6,89E-08	1,82E-09	3,46E-10	3,14E-11	3,37E-12	4,97E-11	0,993
40	3,43E-08	6,35E-08	2,25E-09	3,10E-10	2,99E-11	1,16E-11	2,26E-11	0,9765
60	3,14E-08	6,51E-08	2,42E-09	2,92E-10	3,81E-11	3,22E-12	2,26E-11	1,003
80	2,86E-08	6,48E-08	1,35E-09	1,98E-10	2,79E-11	8,10E-13	3,92E-12	1,009
100	3,09E-08	6,58E-08	1,46E-09	1,56E-10	1,86E-11	1,36E-12	1,23E-11	0,9973
120	3,13E-08	7,32E-08	1,34E-09	1,75E-10	8,87E-12	4,23E-12	9,39E-12	1,032
140	2,79E-08	6,07E-08	1,02E-09	9,40E-11	5,46E-12	9,50E-12	1,47E-11	1,032
160	3,00E-08	6,12E-08	9,66E-10	1,08E-10	7,55E-12	3,45E-12	2,39E-11	0,941
180	2,69E-08	5,48E-08	6,05E-10	9,28E-11	7,83E-12	8,25E-12	1,46E-11	1,032
Standard deviation of the data point (exp:1):
Time	Ap	Bp	Yp	MYp	MYpYp	MYpYpYp	MYpYpYpYp	Bias
0	2,79E-09	1,79E-09	9,47E-10	5,83E-11	1,55E-11	1,82E-11	1,01E-10	0,03686
20	1,88E-09	3,94E-09	1,82E-10	2,34E-11	6,63E-12	7,12E-12	2,28E-11	0,05223
40	1,88E-09	3,94E-09	1,82E-10	2,34E-11	6,63E-12	7,12E-12	2,28E-11	0,05223
60	1,88E-09	3,94E-09	1,82E-10	2,34E-11	6,63E-12	7,12E-12	2,28E-11	0,05223
80	1,75E-09	3,66E-09	1,53E-10	1,97E-11	6,42E-12	7,09E-12	2,27E-11	0,0525
100	1,75E-09	3,66E-09	1,53E-10	1,97E-11	6,42E-12	7,09E-12	2,27E-11	0,0525
120	1,75E-09	3,66E-09	1,53E-10	1,97E-11	6,42E-12	7,09E-12	2,27E-11	0,0525
140	1,64E-09	3,44E-09	1,45E-10	1,87E-11	6,40E-12	7,09E-12	2,27E-11	0,05255
160	1,64E-09	3,44E-09	1,45E-10	1,87E-11	6,40E-12	7,09E-12	2,27E-11	0,05255
180	1,64E-09	3,44E-09	1,45E-10	1,87E-11	6,40E-12	7,09E-12	2,27E-11	0,05255
Observation equations (exp:2):
Ap=(x17*1e-006)
Bp=(x19*1e-006)
Yp=(x22*1e-006)
MYp=(x24*1e-006)
MYpYp=(x25*1e-006)
MYpYpYp=(x26*1e-006)
MYpYpYpYp=(x27*1e-006)
Bias=((x23*1e-006) + (x24*1e-006))./((x23*1e-006) +(x24*1e-006) +(x25*1e-006) +(x26*1e-006) +(x27*1e-006))
Initial condition (exp:2):
x2 (t0)	6,468
x3 (t0)	0
x4 (t0)	0
x5 (t0)	5,033
x6 (t0)	0,1823
x7 (t0)	0
x8 (t0)	0
x9 (t0)	0,3191
x10(t0)	0
x11(t0)	0
x12(t0)	0,3712
x13(t0)	0,8895
x14(t0)	0
x15(t0)	0
x16(t0)	1,962
x17(t0)	0,03367
x18(t0)	2,388
x19(t0)	0,01006
x20(t0)	31,84
x21(t0)	4,237
x22(t0)	0,01404
x23(t0)	0,002932
x24(t0)	0,00143
x25(t0)	0,0002245
x26(t0)	0,0004589
x27(t0)	0,001407
Measurement data:
Measured data in exp:2:
Time	Ap	Bp	Yp	MYp	MYpYp	MYpYpYp	MYpYpYpYp	Bias
0	2,95E-08	8,06E-09	1,39E-08	1,45E-09	2,16E-10	4,16E-10	1,35E-09	0,6762
20	2,77E-08	7,06E-08	7,93E-10	5,60E-11	2,21E-12	4,60E-12	7,30E-12	0,9686
40	3,04E-08	6,70E-08	9,89E-10	8,25E-11	1,35E-11	4,23E-12	3,41E-11	1,119
60	2,94E-08	6,87E-08	7,58E-10	9,39E-11	9,65E-12	1,79E-11	4,78E-11	1,014
80	3,46E-08	8,03E-08	1,65E-09	1,35E-10	2,02E-11	5,91E-12	2,83E-11	1,003
100	3,33E-08	8,45E-08	1,61E-09	1,55E-10	7,47E-12	1,26E-11	3,35E-11	0,9657
120	3,52E-08	8,56E-08	1,36E-09	1,88E-10	1,10E-11	2,95E-11	1,82E-11	1,026
140	3,27E-08	6,92E-08	9,31E-10	1,28E-10	4,30E-12	1,50E-12	1,42E-11	1,063
160	3,08E-08	7,36E-08	1,41E-09	1,32E-10	3,93E-12	9,91E-12	1,51E-11	1,028
180	3,17E-08	7,00E-08	1,25E-09	1,01E-10	1,05E-11	8,42E-12	1,40E-11	0,9516
Standard deviation of the data point (exp:2):
Time	Ap	Bp	Yp	MYp	MYpYp	MYpYpYp	MYpYpYpYp	Bias
0	1,91E-09	1,80E-09	7,15E-10	7,37E-11	1,29E-11	2,40E-11	7,40E-11	0,03752
20	1,69E-09	3,76E-09	1,42E-10	1,81E-11	6,40E-12	7,09E-12	2,27E-11	0,05257
40	1,69E-09	3,76E-09	1,42E-10	1,81E-11	6,40E-12	7,09E-12	2,27E-11	0,05257
60	1,69E-09	3,76E-09	1,42E-10	1,81E-11	6,40E-12	7,09E-12	2,27E-11	0,05257
80	2,01E-09	4,51E-09	1,61E-10	1,99E-11	6,44E-12	7,09E-12	2,27E-11	0,05244
100	2,01E-09	4,51E-09	1,61E-10	1,99E-11	6,44E-12	7,09E-12	2,27E-11	0,05244
120	2,01E-09	4,51E-09	1,61E-10	1,99E-11	6,44E-12	7,09E-12	2,27E-11	0,05244
140	1,85E-09	4,14E-09	1,47E-10	1,86E-11	6,40E-12	7,09E-12	2,27E-11	0,05254
160	1,85E-09	4,14E-09	1,47E-10	1,86E-11	6,40E-12	7,09E-12	2,27E-11	0,05254
180	1,85E-09	4,14E-09	1,47E-10	1,86E-11	6,40E-12	7,09E-12	2,27E-11	0,05254
Cross-validation scenario: 10
Stimuli:
asp
Observation equations (exp:1):
Ap=(x17*1e-006)
Bp=(x19*1e-006)
Yp=(x22*1e-006)
MYp=(x24*1e-006)
MYpYp=(x25*1e-006)
MYpYpYp=(x26*1e-006)
MYpYpYpYp=(x27*1e-006)
Bias=((x23*1e-006) + (x24*1e-006))./((x23*1e-006) +(x24*1e-006) +(x25*1e-006) +(x26*1e-006) +(x27*1e-006))
Initial condition (exp:1):
x2 (t0)	4,675
x3 (t0)	0
x4 (t0)	0
x5 (t0)	10,16
x6 (t0)	0,4212
x7 (t0)	0
x8 (t0)	0
x9 (t0)	0,171
x10(t0)	0
x11(t0)	0
x12(t0)	0,6518
x13(t0)	1,087
x14(t0)	0
x15(t0)	0
x16(t0)	1,256
x17(t0)	0,0676
x18(t0)	2,562
x19(t0)	0,009976
x20(t0)	35,99
x21(t0)	4,359
x22(t0)	0,02576
x23(t0)	0,004567
x24(t0)	0,001426
x25(t0)	0,0002173
x26(t0)	0,0002718
x27(t0)	0,00161
Measurement data:
Measured data in exp:1:
Time	Ap	Bp	Yp	MYp	MYpYp	MYpYpYp	MYpYpYpYp	Bias
0	6,28E-08	1,21E-08	2,36E-08	1,22E-09	2,24E-10	2,86E-10	1,65E-09	0,7637
20	2,22E-08	6,21E-08	1,27E-09	1,75E-10	6,12E-12	8,14E-14	4,71E-12	0,9405
40	2,40E-08	5,78E-08	1,30E-09	1,80E-10	5,62E-12	3,63E-12	4,83E-12	0,9888
60	2,58E-08	5,58E-08	1,11E-09	1,58E-10	5,82E-12	1,87E-11	2,33E-11	0,9764
80	2,04E-08	5,76E-08	8,30E-10	9,91E-11	9,92E-12	3,82E-12	5,49E-11	0,9709
100	2,24E-08	5,21E-08	7,84E-10	1,02E-10	7,32E-13	1,63E-13	2,94E-13	1,067
120	2,39E-08	5,73E-08	8,05E-10	1,14E-10	4,52E-12	1,44E-11	2,23E-11	0,9876
140	2,01E-08	5,46E-08	4,83E-10	8,89E-11	1,27E-11	5,15E-13	2,46E-11	1,036
160	2,28E-08	5,62E-08	5,72E-10	6,57E-11	1,44E-11	7,26E-12	1,17E-11	0,9541
180	1,95E-08	5,19E-08	7,06E-10	8,70E-11	2,87E-12	4,92E-13	1,61E-12	1,043
Standard deviation of the data point (exp:1):
Time	Ap	Bp	Yp	MYp	MYpYp	MYpYpYp	MYpYpYpYp	Bias
0	3,50E-09	1,80E-09	1,30E-09	7,35E-11	1,26E-11	1,53E-11	8,36E-11	0,04046
20	1,52E-09	3,53E-09	1,51E-10	1,96E-11	6,42E-12	7,09E-12	2,27E-11	0,05252
40	1,52E-09	3,53E-09	1,51E-10	1,96E-11	6,42E-12	7,09E-12	2,27E-11	0,05252
60	1,52E-09	3,53E-09	1,51E-10	1,96E-11	6,42E-12	7,09E-12	2,27E-11	0,05252
80	1,43E-09	3,30E-09	1,43E-10	1,85E-11	6,40E-12	7,09E-12	2,27E-11	0,05256
100	1,43E-09	3,30E-09	1,43E-10	1,85E-11	6,40E-12	7,09E-12	2,27E-11	0,05256
120	1,43E-09	3,30E-09	1,43E-10	1,85E-11	6,40E-12	7,09E-12	2,27E-11	0,05256
140	1,36E-09	3,11E-09	1,41E-10	1,81E-11	6,40E-12	7,09E-12	2,27E-11	0,05258
160	1,36E-09	3,11E-09	1,41E-10	1,81E-11	6,40E-12	7,09E-12	2,27E-11	0,05258
180	1,36E-09	3,11E-09	1,41E-10	1,81E-11	6,40E-12	7,09E-12	2,27E-11	0,05258
Observation equations (exp:2):
Ap=(x17*1e-006)
Bp=(x19*1e-006)
Yp=(x22*1e-006)
MYp=(x24*1e-006)
MYpYp=(x25*1e-006)
MYpYpYp=(x26*1e-006)
MYpYpYpYp=(x27*1e-006)
Bias=((x23*1e-006) + (x24*1e-006))./((x23*1e-006) +(x24*1e-006) +(x25*1e-006) +(x26*1e-006) +(x27*1e-006))
Initial condition (exp:2):
x2 (t0)	6,274
x3 (t0)	0
x4 (t0)	0
x5 (t0)	8,455
[truncated: 47 more rows]
